# Supplementary material for: Proteomic analysis of small extracellular vesicles from the plasma of patients with hepatocellular carcinoma
Source: World J Surg Oncol. 2022 Dec 6;20:387. doi: 10.1186/s12957-022-02849-y (PMC9724420; doi:10.1186/s12957-022-02849-y)
Supplement: Supplementary file 2 — Additional file 2. The information and the statistical results for all DEPs in sEVs. [file 12957_2022_2849_MOESM2_ESM.xlsx]

## Sheet: Sheet1
Gene Name	ProteinGroup	Proteins	Peptides	RazorUniquePeptides	UniquePeptides	Coverage	MolWeight	LFQ intensity HCC-1	LFQ intensity HCC-2	LFQ intensity HCC-3	average HCC	LFQ intensity NC-1	LFQ intensity NC-2	LFQ intensity NC-3	average NC	FC	p value
SAA2	P0DJI9	1	8	2	2	47.5	13.527	85136000	38743000		61939500	81571000		931560000	506565500	0.122273	0.405848
SAA1	P0DJI8	1	12	12	6	70.5	13.532	4045800000	1305700000	1353300000	2.23493e+09	4540100000	1561400000	41268000000	1.57898e+10	0.141543	0.349326
S100A8	P05109	1	8	8	8	53.8	10.834	1043000000	263740000	50941000	4.5256e+08	1419900000	1145300000	4166300000	2.24383e+09	0.201691	0.150981
IGLV3-25	P01717	1	5	2	2	36.6	12.011	78270000	70085000		74177500	334640000	427920000	285550000	349370000	0.212318	0.0146004
ORM1	P02763	1	10	6	6	47.3	23.511	5564900000	4877400000	5478200000	5.30683e+09	22584000000	11318000000	22709000000	1.88703e+10	0.281226	0.0230473
IGFALS	P35858	1	21	21	21	41	66.034	1350300000	1108900000	1124700000	1.19463e+09	3506500000	3530500000	3144000000	3.39367e+09	0.352018	0.000117399
LRR1	Q96L50	1	1	1	1	2.9	46.722	1669000000	705290000	1552300000	1.30886e+09	5110600000	2672300000	1965600000	3249500000	0.402789	0.124252
SERPINA6	P08185	1	6	6	6	18	45.14	905370000	880720000	881760000	8.89283e+08	1793100000	2284900000	2520400000	2.19947e+09	0.404318	0.00363042
S100A9	P06702	1	9	9	9	86	13.242	1652100000	513280000		1082690000	1913500000	1724400000	4148600000	2595500000	0.417141	0.259609
ORM2	P19652	1	11	11	7	40.3	23.602	2924800000	2940200000	2584100000	2.81637e+09	6167400000	5588300000	7313900000	6.35653e+09	0.443066	0.00243568
IGFBP3	P17936	1	3	3	3	12.7	31.674	205890000	92824000	49366000	1.16027e+08	283100000	278960000	218420000	260160000	0.445982	0.0478511
ZNF587B	E7ETH6	1	1	1	1	2	45.541	809330000	1617500000	2453100000	1.62664e+09	2496000000	3566700000	4232200000	3.43163e+09	0.474014	0.0598768
AHSG	P02765;CON__P12763	2	15	15	15	52	39.34	7845100000	5601100000	7817200000	7087800000	12419000000	15990000000	12990000000	1.37997e+10	0.513621	0.00732371
TFRC	P02786	1	8	8	8	13.8	84.87	33984000	64483000	78753000	5.90733e+07	149430000	67676000		108553000	0.544189	0.25141
APOL1	O14791	1	19	19	19	53	43.974	5763900000	4414300000	4752700000	4.97697e+09	9442600000	8306800000	9235100000	8.99483e+09	0.553314	0.00168312
VTN	P04004;CON__Q3ZBS7	2	16	16	16	31.4	54.305	10408000000	11230000000	10443000000	1.06937e+10	18124000000	16733000000	22164000000	19007000000	0.562617	0.00730182
IGLV2-11	P01706	1	3	2	2	43.7	12.644	295240000	334480000	284310000	3.04677e+08	271610000	763180000	568760000	5.34517e+08	0.570004	0.185074
IGLV2-18	A0A075B6J9	1	2	2	2	24.6	12.412	415680000	618630000	648970000	5.61093e+08	836050000	1256600000	812480000	9.68377e+08	0.579416	0.0655459
APOC4	P55056	1	6	6	6	44.9	14.553	255380000	184720000	254770000	2.31623e+08	409780000	471900000	303790000	3.95157e+08	0.586156	0.0396855
SERPINA10	Q9UK55;CON__ENSEMBL:ENSBTAP00000013050	2	7	7	7	13.3	50.706	107040000	82251000	77290000	8.88603e+07	124590000	145770000	178920000	149760000	0.593352	0.0291296
SAA4	P35542	1	7	7	7	50	14.746	9438300000	9629300000	8668700000	9.24543e+09	16778000000	10981000000	17799000000	15186000000	0.608813	0.0502414
AZGP1	P25311	1	14	14	14	51.3	34.258	1184900000	951270000	1063300000	1066490000	1741800000	1868200000	1631100000	1.74703e+09	0.610458	0.00210206
IGHV3-7	P01780;A0A0B4J1V1;P01763;P01762	4	5	3	2	39.3	12.943	3890300000	4015700000	2854900000	3.58697e+09	5426600000	6832000000	5228900000	5.82917e+09	0.615348	0.0229506
SERPIND1	P05546;CON__ENSEMBL:ENSBTAP00000018574	2	23	23	23	45.1	57.07	5556700000	6454400000	5581200000	5864100000	9970000000	7983300000	10322000000	9425100000	0.622179	0.010555
F13B	P05160	1	15	15	15	28.9	75.51	905230000	963010000	1152300000	1.00685e+09	68028000		102220000	85124000	11.828	0.00248378
C1QB	P02746	1	7	7	7	22.9	26.721	3849100000	4938500000	4317100000	4.36823e+09	364250000		786820000	575535000	7.58987	0.00321276
C1QC	P02747	1	5	5	5	33.1	25.773	5546500000	5021100000	5942300000	5503300000	1081400000	234170000	1602700000	9.72757e+08	5.65743	0.000701449
C4BPB	P20851	1	6	6	6	27.4	28.357	646980000	523910000	642080000	6.04323e+08	296080000	53227000	66574000	138627000	4.35935	0.00624417
VWF	P04275	1	23	23	23	11	309.26	822680000	954670000	266720000	6.81357e+08	187200000	135690000		161445000	4.22036	0.152757
PIGR	P01833	1	11	11	11	18.2	83.283	763360000	248310000	246550000	4.19407e+08	59951000		157810000	108880500	3.85199	0.26141
C4BPA	P04003;CON__Q28065	2	30	30	30	56.1	67.033	18665000000	18797000000	21475000000	1.96457e+10	10157000000	4473100000	5652500000	6.76087e+09	2.90579	0.00276561
CCDC178	Q5BJE1	1	2	2	2	2.9	102.01	118630000	593580000	64731000	2.5898e+08	130990000	77392000	64896000	9.10927e+07	2.84304	0.377346
FN1	P02751	1	98	98	98	50.4	272.32	64102000000	37202000000	26988000000	42764000000	16697000000	13691000000	17827000000	1.60717e+10	2.66083	0.0746302
FGA	P02671;CON__P02672	2	78	78	78	68.7	94.972	269220000000	289240000000	266300000000	274920000000	116370000000	83569000000	121800000000	1.07246e+11	2.56344	0.000274627
LPA	P08519	1	16	15	15	39.9	501.31	822730000	1603400000	1738500000	1388210000	553470000	578850000		566160000	2.45197	0.111972
FGB	P02675;CON__P02676	2	58	58	58	80.7	55.928	224000000000	213990000000	211300000000	216430000000	106660000000	80896000000	94135000000	93897000000	2.30497	0.000127383
FGG	P02679	1	40	40	40	62.9	51.511	167960000000	168120000000	138170000000	1.58083e+11	79273000000	63292000000	75705000000	7.27567e+10	2.17277	0.00152581
IGHV1-69	P01742;A0A0B4J2H0	2	3	2	2	33.3	12.659	147250000	82142000		114696000	59348000		58897000	59122500	1.93997	0.229929
IGLV8-61	A0A075B6I0	1	4	4	4	20.5	12.814	1904300000	1200400000	1666200000	1590300000	517520000	831230000	1202600000	850450000	1.86995	0.0610228
PROS1	P07225;CON__P07224	2	25	25	25	39.8	75.122	5773900000	4831800000	5009900000	5205200000	3336500000	2499500000	2668600000	2.83487e+09	1.83614	0.00355655
IGKV1-8	A0A0C4DH67;A0A0C4DH69	2	4	4	3	42.6	12.537	222750000	292240000	189740000	234910000	122770000	131960000	131230000	1.28653e+08	1.82591	0.0248753
CFP	P27918	1	8	8	8	23.5	51.276	450790000	410690000	477740000	4.46407e+08	316170000		173850000	245010000	1.82199	0.0415079
IGKV4-1	P06312	1	4	4	4	29.8	13.38	2935400000	1387800000	1379200000	1900800000	830120000	1444900000	961030000	1.07868e+09	1.76215	0.20933
IGHA2	P0DOX2;A0A0J9YVY3	2	19	11	3	55.6	48.934	10589000000	7999800000	9507100000	9365300000	4739100000	7243000000	4685000000	5555700000	1.68571	0.0279675
IGLV3-21	P80748	1	6	3	3	48.7	12.446	1669900000	1706800000	829570000	1402090000	766760000	1332500000	511520000	870260000	1.61112	0.229494
MASP2	O00187	1	2	2	2	2.6	75.702	49298000	65203000	66021000	60174000	34615000		40141000	37378000	1.60988	0.052754
IGKV1-6	A0A0C4DH72;A0A0C4DH73;P01611	3	3	1	0	23.9	12.697	139680000	625270000	487670000	417540000	208330000	306640000	271490000	2.62153e+08	1.59273	0.351065
IGHV1-2	P23083	1	4	4	3	29.9	13.085	192960000	745860000	369900000	436240000	481790000	154790000	192060000	2.76213e+08	1.57936	0.453671
C4A	P0C0L4;CON__ENSEMBL:ENSBTAP00000007350	2	106	4	3	66.9	192.78	4360200000	3074700000	2032900000	3.15593e+09	1591200000	1996700000	2448700000	2012200000	1.5684	0.185992
IGHG4	P01861	1	21	12	12	72.2	35.94	41309000000	43386000000	61074000000	4.85897e+10	36436000000	27650000000	29853000000	31313000000	1.55174	0.0640273
FCGBP	Q9Y6R7	1	8	8	8	3.6	572.01	77180000	114220000	50690000	8.06967e+07		47400000	56852000	52126000	1.54811	0.320229
IGLV3-19	P01714	1	3	3	3	27.7	12.042	3043400000	4723200000	3412800000	3.72647e+09	2498200000	2797200000	1928300000	2407900000	1.5476	0.0816722
IGHG3	P01860	1	28	17	12	74	41.287	68524000000	119900000000	114760000000	1.01061e+11	60373000000	90792000000	45643000000	6.56027e+10	1.54051	0.167547
TGFBI	Q15582	1	9	9	9	20.1	74.68	256470000	204390000	210360000	223740000	169370000	146580000	127040000	1.47663e+08	1.5152	0.0206466
