# Supplementary material for: Proteomic analysis of small extracellular vesicles from the plasma of patients with hepatocellular carcinoma
Source: World J Surg Oncol. 2022 Dec 6;20:387. doi: 10.1186/s12957-022-02849-y (PMC9724420; doi:10.1186/s12957-022-02849-y)
Supplement: Supplementary file 4 — Additional file 4. The reference publications for the PPI network in the STRING database. [file 12957_2022_2849_MOESM4_ESM.xlsx]

## Sheet: enrichment.PMID
#term ID	term description	observed gene count	background gene count	strength	false discovery rate	matching proteins in your network (IDs)	matching proteins in your network (labels)
PMID:33747212	(2021) Transcriptome analysis of sinensetin-treated liver cancer cells guided by biological network analysis.	8	19	2.57	5.16e-12	9606.ENSP00000223095,9606.ENSP00000259396,9606.ENSP00000302665,9606.ENSP00000306099,9606.ENSP00000306361,9606.ENSP00000336829,9606.ENSP00000391826,9606.ENSP00000394936	SERPINE1,ORM1,IGF1,FGB,FGA,FGG,IGF2,ORM2
PMID:22353194	(2012) Identification of genetic risk variants for deep vein thrombosis by multiplexed next-generation sequencing of 186 hemostaticpro-inflammatory genes.	8	21	2.53	5.16e-12	9606.ENSP00000261994,9606.ENSP00000306099,9606.ENSP00000306361,9606.ENSP00000308541,9606.ENSP00000336829,9606.ENSP00000344458,9606.ENSP00000356382,9606.ENSP00000377783	SERPINA10,FGB,FGA,F2,FGG,PROZ,F13B,PROS1
PMID:25379033	(2014) Proteomic analysis of human plasma in chronic rheumatic mitral stenosis reveals proteins involved in the complement and coagulation cascade.	9	52	2.19	9.43e-12	9606.ENSP00000215727,9606.ENSP00000226218,9606.ENSP00000259396,9606.ENSP00000306099,9606.ENSP00000306361,9606.ENSP00000308541,9606.ENSP00000336829,9606.ENSP00000377783,9606.ENSP00000393887	SERPIND1,VTN,ORM1,FGB,FGA,F2,FGG,PROS1,AHSG
PMID:22675511	(2012) Modulation of mouse coagulation gene transcription following acute in vivo delivery of synthetic small interfering RNAs targeting HNF4alpha and CEBPalpha.	8	29	2.39	1.79e-11	9606.ENSP00000215727,9606.ENSP00000261994,9606.ENSP00000306361,9606.ENSP00000308541,9606.ENSP00000336829,9606.ENSP00000344458,9606.ENSP00000356382,9606.ENSP00000377783	SERPIND1,SERPINA10,FGA,F2,FGG,PROZ,F13B,PROS1
PMID:15361935	(2004) Population history and natural selection shape patterns of genetic variation in 132 genes.	10	104	1.93	1.79e-11	9606.ENSP00000223095,9606.ENSP00000226218,9606.ENSP00000306099,9606.ENSP00000306361,9606.ENSP00000336829,9606.ENSP00000339328,9606.ENSP00000344458,9606.ENSP00000361850,9606.ENSP00000377783,9606.ENSP00000391826	SERPINE1,VTN,FGB,FGA,FGG,PLAUR,PROZ,PLAU,PROS1,IGF2
PMID:35075217	(2022) Plasma protein biomarker model for screening Alzheimer disease using multiple reaction monitoring-mass spectrometry.	8	34	2.32	4.53e-11	9606.ENSP00000226218,9606.ENSP00000259396,9606.ENSP00000292401,9606.ENSP00000306099,9606.ENSP00000306361,9606.ENSP00000336829,9606.ENSP00000356382,9606.ENSP00000370473	VTN,ORM1,AZGP1,FGB,FGA,FGG,F13B,IGFBP3
PMID:21537949	(2011) Delineating the Hemostaseome as an aid to individualize the analysis of the hereditary basis of thrombotic and bleeding disorders.	7	14	2.65	5.06e-11	9606.ENSP00000215727,9606.ENSP00000223095,9606.ENSP00000306099,9606.ENSP00000306361,9606.ENSP00000308541,9606.ENSP00000361850,9606.ENSP00000377783	SERPIND1,SERPINE1,FGB,FGA,F2,PLAU,PROS1
PMID:33223324	(2021) Blood clots in COVID-19 patients: Simplifying the curious mystery.	7	15	2.62	6.2e-11	9606.ENSP00000223095,9606.ENSP00000306099,9606.ENSP00000306361,9606.ENSP00000308541,9606.ENSP00000336829,9606.ENSP00000339328,9606.ENSP00000361850	SERPINE1,FGB,FGA,F2,FGG,PLAUR,PLAU
PMID:29334895	(2018) Challenges imposed by minor reference alleles on the identification and reporting of clinical variants from exome data.	8	37	2.28	6.2e-11	9606.ENSP00000215727,9606.ENSP00000223095,9606.ENSP00000306099,9606.ENSP00000306361,9606.ENSP00000336829,9606.ENSP00000356382,9606.ENSP00000361850,9606.ENSP00000377783	SERPIND1,SERPINE1,FGB,FGA,FGG,F13B,PLAU,PROS1
PMID:33995478	(2021) Construction of Unified Human Antimicrobial and Immunomodulatory Peptide Database and Examination of Antimicrobial and Immunomodulatory Peptides in Alzheimers Disease Using Network Analysis of Proteomics Datasets.	9	78	2.01	8.24e-11	9606.ENSP00000215727,9606.ENSP00000223095,9606.ENSP00000261994,9606.ENSP00000292401,9606.ENSP00000302665,9606.ENSP00000306099,9606.ENSP00000306361,9606.ENSP00000336829,9606.ENSP00000356382	SERPIND1,SERPINE1,SERPINA10,AZGP1,IGF1,FGB,FGA,FGG,F13B
PMID:25895662	(2015) High-throughput, quantitative assessment of the effects of low-dose silica nanoparticles on lung cells: grasping complex toxicity with a great depth of field.	9	79	2.01	8.34e-11	9606.ENSP00000259396,9606.ENSP00000306099,9606.ENSP00000306361,9606.ENSP00000308541,9606.ENSP00000336829,9606.ENSP00000339328,9606.ENSP00000356382,9606.ENSP00000361850,9606.ENSP00000377783	ORM1,FGB,FGA,F2,FGG,PLAUR,F13B,PLAU,PROS1
PMID:33540604	(2021) Role, Laboratory Assessment and Clinical Relevance of Fibrin, Factor XIII and Endogenous Fibrinolysis in Arterial and Venous Thrombosis.	7	17	2.56	8.76e-11	9606.ENSP00000223095,9606.ENSP00000306099,9606.ENSP00000306361,9606.ENSP00000308541,9606.ENSP00000336829,9606.ENSP00000356382,9606.ENSP00000361850	SERPINE1,FGB,FGA,F2,FGG,F13B,PLAU
PMID:30824564	(2019) Plasma proteome profiling discovers novel proteins associated with non-alcoholic fatty liver disease.	8	48	2.17	2.49e-10	9606.ENSP00000215727,9606.ENSP00000226218,9606.ENSP00000306099,9606.ENSP00000306361,9606.ENSP00000308541,9606.ENSP00000336829,9606.ENSP00000377783,9606.ENSP00000394936	SERPIND1,VTN,FGB,FGA,F2,FGG,PROS1,ORM2
PMID:26696967	(2015) Candida albicans Shaving to Profile Human Serum Proteins on Hyphal Surface.	8	51	2.14	3.61e-10	9606.ENSP00000215727,9606.ENSP00000226218,9606.ENSP00000306099,9606.ENSP00000306361,9606.ENSP00000308541,9606.ENSP00000336829,9606.ENSP00000342850,9606.ENSP00000356382	SERPIND1,VTN,FGB,FGA,F2,FGG,SERPINA6,F13B
PMID:28747664	(2017) Mutations targeting the coagulation pathway are enriched in brain metastases.	7	26	2.38	8.6e-10	9606.ENSP00000215727,9606.ENSP00000223095,9606.ENSP00000261994,9606.ENSP00000306361,9606.ENSP00000339328,9606.ENSP00000361850,9606.ENSP00000377783	SERPIND1,SERPINE1,SERPINA10,FGA,PLAUR,PLAU,PROS1
PMID:33683204	(2021) SARS-CoV-2 suppresses anticoagulant and fibrinolytic gene expression in the lung.	7	27	2.36	1.01e-09	9606.ENSP00000223095,9606.ENSP00000306099,9606.ENSP00000306361,9606.ENSP00000336829,9606.ENSP00000339328,9606.ENSP00000361850,9606.ENSP00000377783	SERPINE1,FGB,FGA,FGG,PLAUR,PLAU,PROS1
PMID:34858876	(2021) An Immunomodulatory Transcriptional Signature Associated With Persistent Listeria Infection in Hepatocytes.	8	65	2.04	1.79e-09	9606.ENSP00000215727,9606.ENSP00000226218,9606.ENSP00000261994,9606.ENSP00000306099,9606.ENSP00000306361,9606.ENSP00000336829,9606.ENSP00000361850,9606.ENSP00000393887	SERPIND1,VTN,SERPINA10,FGB,FGA,FGG,PLAU,AHSG
PMID:31689742	(2019) Alterations in complement and coagulation pathways of human placentae subjected to in vitro fertilization and embryo transfer in the first trimester.	6	12	2.65	3.85e-09	9606.ENSP00000223095,9606.ENSP00000306099,9606.ENSP00000306361,9606.ENSP00000336829,9606.ENSP00000339328,9606.ENSP00000361850	SERPINE1,FGB,FGA,FGG,PLAUR,PLAU
PMID:26555091	(2016) Human plasma protein N-glycosylation.	7	41	2.18	1.16e-08	9606.ENSP00000226218,9606.ENSP00000259396,9606.ENSP00000292401,9606.ENSP00000306099,9606.ENSP00000336829,9606.ENSP00000393887,9606.ENSP00000394936	VTN,ORM1,AZGP1,FGB,FGG,AHSG,ORM2
PMID:33477601	(2021) Familial Multiple Coagulation Factor Deficiencies (FMCFDs) in a Large Cohort of Patients-A Single-Center Experience in Genetic Diagnosis.	6	16	2.52	1.39e-08	9606.ENSP00000306099,9606.ENSP00000306361,9606.ENSP00000308541,9606.ENSP00000336829,9606.ENSP00000356382,9606.ENSP00000377783	FGB,FGA,F2,FGG,F13B,PROS1
PMID:31881747	(2019) Analysis of Differentially Expressed Genes in Coronary Artery Disease by Integrated Microarray Analysis.	9	156	1.71	1.46e-08	9606.ENSP00000223095,9606.ENSP00000259396,9606.ENSP00000306099,9606.ENSP00000306361,9606.ENSP00000308541,9606.ENSP00000336829,9606.ENSP00000391826,9606.ENSP00000393887,9606.ENSP00000394936	SERPINE1,ORM1,FGB,FGA,F2,FGG,IGF2,AHSG,ORM2
PMID:33608577	(2021) Investigating an increase in Florida manatee mortalities using a proteomic approach.	7	45	2.14	1.81e-08	9606.ENSP00000215727,9606.ENSP00000226218,9606.ENSP00000306361,9606.ENSP00000308541,9606.ENSP00000377783,9606.ENSP00000393887,9606.ENSP00000416683	SERPIND1,VTN,FGA,F2,PROS1,AHSG,IGFALS
PMID:33292280	(2020) Differences in plasma proteomes for active tuberculosis, latent tuberculosis and non-tuberculosis mycobacterial lung disease patients with and without ESAT-6CFP10 stimulation.	7	46	2.13	2e-08	9606.ENSP00000259396,9606.ENSP00000306099,9606.ENSP00000306361,9606.ENSP00000336829,9606.ENSP00000356382,9606.ENSP00000377783,9606.ENSP00000393887	ORM1,FGB,FGA,FGG,F13B,PROS1,AHSG
PMID:31261866	(2019) The Effects of Spaceflight Factors on the Human Plasma Proteome, Including Both Real Space Missions and Ground-Based Experiments.	7	47	2.12	2.2e-08	9606.ENSP00000226218,9606.ENSP00000259396,9606.ENSP00000306099,9606.ENSP00000306361,9606.ENSP00000336829,9606.ENSP00000356382,9606.ENSP00000394936	VTN,ORM1,FGB,FGA,FGG,F13B,ORM2
PMID:34681822	(2021) Protein Cargo of Salivary Small Extracellular Vesicles as Potential Functional Signature of Oral Squamous Cell Carcinoma.	7	50	2.1	3.14e-08	9606.ENSP00000226218,9606.ENSP00000259396,9606.ENSP00000306099,9606.ENSP00000306361,9606.ENSP00000336829,9606.ENSP00000377783,9606.ENSP00000393887	VTN,ORM1,FGB,FGA,FGG,PROS1,AHSG
PMID:34830419	(2021) Fibrinogen and Antifibrinolytic Proteins: Interactions and Future Therapeutics.	6	21	2.41	4.22e-08	9606.ENSP00000223095,9606.ENSP00000306099,9606.ENSP00000306361,9606.ENSP00000336829,9606.ENSP00000361850,9606.ENSP00000370473	SERPINE1,FGB,FGA,FGG,PLAU,IGFBP3
PMID:31360331	(2019) Structural Biology and Protein Engineering of Thrombolytics.	6	21	2.41	4.22e-08	9606.ENSP00000223095,9606.ENSP00000226218,9606.ENSP00000306099,9606.ENSP00000306361,9606.ENSP00000336829,9606.ENSP00000361850	SERPINE1,VTN,FGB,FGA,FGG,PLAU
PMID:32612202	(2020) Cystathionine beta-synthase deficiency: different changes in proteomes of thrombosis-resistant Cbs(--) mice and thrombosis-prone CBS(--) humans.	7	59	2.02	8.22e-08	9606.ENSP00000215727,9606.ENSP00000259396,9606.ENSP00000261994,9606.ENSP00000356382,9606.ENSP00000377783,9606.ENSP00000393887,9606.ENSP00000394936	SERPIND1,ORM1,SERPINA10,F13B,PROS1,AHSG,ORM2
PMID:34232570	(2021) High-resolution serum proteome trajectories in COVID-19 reveal patient-specific seroconversion.	7	60	2.02	8.85e-08	9606.ENSP00000215727,9606.ENSP00000259396,9606.ENSP00000261994,9606.ENSP00000292401,9606.ENSP00000344458,9606.ENSP00000356382,9606.ENSP00000394936	SERPIND1,ORM1,SERPINA10,AZGP1,PROZ,F13B,ORM2
PMID:28176468	(2017) Correlation of pre-operative plasma protein concentrations in cardiac surgery patients with bleeding outcomes using a targeted quantitative proteomics approach.	6	25	2.33	9.07e-08	9606.ENSP00000223095,9606.ENSP00000306099,9606.ENSP00000306361,9606.ENSP00000336829,9606.ENSP00000377783,9606.ENSP00000393887	SERPINE1,FGB,FGA,FGG,PROS1,AHSG
PMID:27470592	(2016) Inhibitory serpins. New insights into their folding, polymerization, regulation and clearance.	6	25	2.33	9.07e-08	9606.ENSP00000215727,9606.ENSP00000223095,9606.ENSP00000226218,9606.ENSP00000261994,9606.ENSP00000339328,9606.ENSP00000361850	SERPIND1,SERPINE1,VTN,SERPINA10,PLAUR,PLAU
PMID:32848806	(2020) Semiquantitative Proteomic Research of Protein Plasma Profile of Volunteers in 21-Day Head-Down Bed Rest.	5	7	2.8	1.05e-07	9606.ENSP00000215727,9606.ENSP00000306099,9606.ENSP00000306361,9606.ENSP00000336829,9606.ENSP00000377783	SERPIND1,FGB,FGA,FGG,PROS1
PMID:24853916	(2014) Variation and quantification among a target set of phosphopeptides in human plasma by multiple reaction monitoring and SWATH-MS2 data-independent acquisition.	6	26	2.31	1.05e-07	9606.ENSP00000226218,9606.ENSP00000261994,9606.ENSP00000302665,9606.ENSP00000356382,9606.ENSP00000370473,9606.ENSP00000393887	VTN,SERPINA10,IGF1,F13B,IGFBP3,AHSG
PMID:12942549	(2003) Urokinase type plasminogen activator receptor is involved in insulin-like growth factor-induced migration of rhabdomyosarcoma cells in vitro.	5	7	2.8	1.05e-07	9606.ENSP00000223095,9606.ENSP00000302665,9606.ENSP00000339328,9606.ENSP00000361850,9606.ENSP00000391826	SERPINE1,IGF1,PLAUR,PLAU,IGF2
PMID:22113431	(2012) A multiplicity of anti-invasive effects of farnesyl transferase inhibitor SCH66336 in human head and neck cancer.	6	27	2.3	1.17e-07	9606.ENSP00000223095,9606.ENSP00000302665,9606.ENSP00000339328,9606.ENSP00000361850,9606.ENSP00000370473,9606.ENSP00000391826	SERPINE1,IGF1,PLAUR,PLAU,IGFBP3,IGF2
PMID:34111250	(2021) Comprehensive Proteomic Profiling of Aqueous Humor Proteins in Proliferative Diabetic Retinopathy.	6	28	2.28	1.38e-07	9606.ENSP00000215727,9606.ENSP00000226218,9606.ENSP00000306099,9606.ENSP00000306361,9606.ENSP00000336829,9606.ENSP00000356382	SERPIND1,VTN,FGB,FGA,FGG,F13B
PMID:34646335	(2021) Metabolic Analysis of Potential Key Genes Associated with Systemic Lupus Erythematosus Using Liquid Chromatography-Mass Spectrometry.	6	28	2.28	1.38e-07	9606.ENSP00000259396,9606.ENSP00000302665,9606.ENSP00000370473,9606.ENSP00000391826,9606.ENSP00000393887,9606.ENSP00000394936	ORM1,IGF1,IGFBP3,IGF2,AHSG,ORM2
PMID:27508202	(2015) Type I insulin-like growth factor as a liver reserve assessment tool in hepatocellular carcinoma.	6	28	2.28	1.38e-07	9606.ENSP00000302665,9606.ENSP00000308541,9606.ENSP00000339328,9606.ENSP00000361850,9606.ENSP00000370473,9606.ENSP00000391826	IGF1,F2,PLAUR,PLAU,IGFBP3,IGF2
PMID:33834859	(2021) Genetically Proxied Inhibition of Coagulation Factors and Risk of Cardiovascular Disease: A Mendelian Randomization Study.	5	8	2.74	1.42e-07	9606.ENSP00000261994,9606.ENSP00000306099,9606.ENSP00000306361,9606.ENSP00000308541,9606.ENSP00000336829	SERPINA10,FGB,FGA,F2,FGG
PMID:33133426	(2020) EV-origin: Enumerating the tissue-cellular origin of circulating extracellular vesicles using exLR profile.	5	8	2.74	1.42e-07	9606.ENSP00000259396,9606.ENSP00000306099,9606.ENSP00000306361,9606.ENSP00000336829,9606.ENSP00000393887	ORM1,FGB,FGA,FGG,AHSG
PMID:33322159	(2020) A Novel Nonsense Mutation in FGB (c.1421G>A; p.Trp474Ter) in the Beta Chain of Fibrinogen Causing Hypofibrinogenemia with Bleeding Phenotype.	5	8	2.74	1.42e-07	9606.ENSP00000223095,9606.ENSP00000306099,9606.ENSP00000306361,9606.ENSP00000308541,9606.ENSP00000336829	SERPINE1,FGB,FGA,F2,FGG
PMID:30207063	(2018) Large-scale identification of functional microRNA targeting reveals cooperative regulation of the hemostatic system.	5	8	2.74	1.42e-07	9606.ENSP00000215727,9606.ENSP00000261994,9606.ENSP00000306361,9606.ENSP00000336829,9606.ENSP00000344458	SERPIND1,SERPINA10,FGA,FGG,PROZ
PMID:22836131	(2012) Fibrinolysis alterations in infertile women during controlled ovarian stimulation: influence of BMI and genetic components.	5	8	2.74	1.42e-07	9606.ENSP00000223095,9606.ENSP00000306099,9606.ENSP00000306361,9606.ENSP00000336829,9606.ENSP00000356382	SERPINE1,FGB,FGA,FGG,F13B
PMID:32443696	(2020) Role of microRNAs in Hemophilia and Thrombosis in Humans.	6	30	2.25	1.63e-07	9606.ENSP00000215727,9606.ENSP00000261994,9606.ENSP00000306361,9606.ENSP00000336829,9606.ENSP00000344458,9606.ENSP00000377783	SERPIND1,SERPINA10,FGA,FGG,PROZ,PROS1
PMID:31849319	(2019) Association between the expression of secreted phosphoprotein - related genes and prognosis of human cancer.	6	30	2.25	1.63e-07	9606.ENSP00000259396,9606.ENSP00000306099,9606.ENSP00000306361,9606.ENSP00000336829,9606.ENSP00000393887,9606.ENSP00000394936	ORM1,FGB,FGA,FGG,AHSG,ORM2
PMID:28450824	(2017) Identification of novel biomarker and therapeutic target candidates for acute intracerebral hemorrhage by quantitative plasma proteomics.	6	30	2.25	1.63e-07	9606.ENSP00000259396,9606.ENSP00000302665,9606.ENSP00000306099,9606.ENSP00000306361,9606.ENSP00000391826,9606.ENSP00000394936	ORM1,IGF1,FGB,FGA,IGF2,ORM2
PMID:22982001	(2012) Association between variations in coagulation system genes and carotid plaque.	6	30	2.25	1.63e-07	9606.ENSP00000223095,9606.ENSP00000306099,9606.ENSP00000306361,9606.ENSP00000336829,9606.ENSP00000339328,9606.ENSP00000361850	SERPINE1,FGB,FGA,FGG,PLAUR,PLAU
PMID:33747363	(2021) Quantitative proteome profiling stratifies fibroepithelial lesions of the breast.	8	138	1.71	1.78e-07	9606.ENSP00000226218,9606.ENSP00000302665,9606.ENSP00000306099,9606.ENSP00000306361,9606.ENSP00000336829,9606.ENSP00000361850,9606.ENSP00000370473,9606.ENSP00000391826	VTN,IGF1,FGB,FGA,FGG,PLAU,IGFBP3,IGF2
PMID:30691056	(2019) Data Independent Acquisition Mass Spectrometry Can Identify Circulating Proteins That Predict Future Weight Loss with a Diet and Exercise Programme.	5	9	2.69	1.78e-07	9606.ENSP00000292401,9606.ENSP00000302665,9606.ENSP00000370473,9606.ENSP00000391826,9606.ENSP00000393887	AZGP1,IGF1,IGFBP3,IGF2,AHSG
PMID:26747525	(2016) IL-10 and integrin signaling pathways are associated with head and neck cancer progression.	6	31	2.24	1.78e-07	9606.ENSP00000226218,9606.ENSP00000306099,9606.ENSP00000308541,9606.ENSP00000336829,9606.ENSP00000339328,9606.ENSP00000361850	VTN,FGB,F2,FGG,PLAUR,PLAU
PMID:25714359	(2015) Physical determinants of fibrinolysis in single fibrin fibers.	5	9	2.69	1.78e-07	9606.ENSP00000223095,9606.ENSP00000306099,9606.ENSP00000306361,9606.ENSP00000336829,9606.ENSP00000361850	SERPINE1,FGB,FGA,FGG,PLAU
PMID:30892045	(2019) Proteomic Analysis of Human Plasma during Intermittent Fasting.	6	33	2.21	2.31e-07	9606.ENSP00000259396,9606.ENSP00000306099,9606.ENSP00000306361,9606.ENSP00000336829,9606.ENSP00000356382,9606.ENSP00000394936	ORM1,FGB,FGA,FGG,F13B,ORM2
PMID:24007660	(2013) Proteomic analysis of human dental cementum and alveolar bone.	6	33	2.21	2.31e-07	9606.ENSP00000226218,9606.ENSP00000302665,9606.ENSP00000306099,9606.ENSP00000306361,9606.ENSP00000336829,9606.ENSP00000391826	VTN,IGF1,FGB,FGA,FGG,IGF2
PMID:25158795	(2014) Positive selection during the evolution of the blood coagulation factors in the context of their disease-causing mutations.	5	10	2.65	2.39e-07	9606.ENSP00000306099,9606.ENSP00000306361,9606.ENSP00000308541,9606.ENSP00000336829,9606.ENSP00000356382	FGB,FGA,F2,FGG,F13B
PMID:20718489	(2010) Proteomic characterization of human plasma high density lipoprotein fractionated by gel filtration chromatography.	6	34	2.2	2.56e-07	9606.ENSP00000215727,9606.ENSP00000302665,9606.ENSP00000308541,9606.ENSP00000370473,9606.ENSP00000391826,9606.ENSP00000416683	SERPIND1,IGF1,F2,IGFBP3,IGF2,IGFALS
PMID:34745945	(2021) Comprehensive Analysis of IGFBPs as Biomarkers in Gastric Cancer.	6	35	2.18	2.95e-07	9606.ENSP00000226218,9606.ENSP00000302665,9606.ENSP00000370473,9606.ENSP00000391826,9606.ENSP00000393887,9606.ENSP00000416683	VTN,IGF1,IGFBP3,IGF2,AHSG,IGFALS
PMID:34422629	(2021) Identification of Candidate Biomarkers and Prognostic Analysis in Colorectal Cancer Liver Metastases.	6	36	2.17	3.29e-07	9606.ENSP00000226218,9606.ENSP00000302665,9606.ENSP00000306361,9606.ENSP00000370473,9606.ENSP00000391826,9606.ENSP00000394936	VTN,IGF1,FGA,IGFBP3,IGF2,ORM2
PMID:29316703	(2018) Clinical Consequences and Molecular Bases of Low Fibrinogen Levels.	5	11	2.61	3.29e-07	9606.ENSP00000226218,9606.ENSP00000306099,9606.ENSP00000306361,9606.ENSP00000308541,9606.ENSP00000336829	VTN,FGB,FGA,F2,FGG
PMID:28101869	(2017) Fibrin Formation, Structure and Properties.	5	11	2.61	3.29e-07	9606.ENSP00000306099,9606.ENSP00000306361,9606.ENSP00000308541,9606.ENSP00000336829,9606.ENSP00000361850	FGB,FGA,F2,FGG,PLAU
PMID:29182552	(2017) Study on the Anticoagulant or Procoagulant Activities of Type II Phenolic Acid Derivatives.	5	11	2.61	3.29e-07	9606.ENSP00000306099,9606.ENSP00000306361,9606.ENSP00000308541,9606.ENSP00000336829,9606.ENSP00000344458	FGB,FGA,F2,FGG,PROZ
PMID:32888495	(2020) Mortality Risk Profiling of Staphylococcus aureus Bacteremia by Multi-omic Serum Analysis Reveals Early Predictive and Pathogenic Signatures.	6	37	2.16	3.66e-07	9606.ENSP00000215727,9606.ENSP00000302665,9606.ENSP00000370473,9606.ENSP00000391826,9606.ENSP00000393887,9606.ENSP00000416683	SERPIND1,IGF1,IGFBP3,IGF2,AHSG,IGFALS
PMID:25778709	(2015) LC-MSMS-based serum proteomics for identification of candidate biomarkers for hepatocellular carcinoma.	6	38	2.15	4.17e-07	9606.ENSP00000215727,9606.ENSP00000226218,9606.ENSP00000306099,9606.ENSP00000336829,9606.ENSP00000344458,9606.ENSP00000356382	SERPIND1,VTN,FGB,FGG,PROZ,F13B
PMID:31675913	(2019) Fibrin gammagamma influences the secretion of fibrinolytic components and clot structure.	5	12	2.57	4.22e-07	9606.ENSP00000223095,9606.ENSP00000339328,9606.ENSP00000356382,9606.ENSP00000361850,9606.ENSP00000377783	SERPINE1,PLAUR,F13B,PLAU,PROS1
PMID:20550675	(2010) Genetic variation in Staphylococcus aureus surface and immune evasion genes is lineage associated: implications for vaccine design and host-pathogen interactions.	5	12	2.57	4.22e-07	9606.ENSP00000226218,9606.ENSP00000306099,9606.ENSP00000306361,9606.ENSP00000308541,9606.ENSP00000336829	VTN,FGB,FGA,F2,FGG
PMID:33693030	(2021) Circulating Exosomes Are Strongly Involved in SARS-CoV-2 Infection.	7	90	1.84	5.72e-07	9606.ENSP00000259396,9606.ENSP00000292401,9606.ENSP00000306099,9606.ENSP00000306361,9606.ENSP00000336829,9606.ENSP00000393887,9606.ENSP00000416683	ORM1,AZGP1,FGB,FGA,FGG,AHSG,IGFALS
PMID:34226277	(2021) A serum proteome signature to predict mortality in severe COVID-19 patients.	6	41	2.11	5.95e-07	9606.ENSP00000306099,9606.ENSP00000306361,9606.ENSP00000336829,9606.ENSP00000370473,9606.ENSP00000393887,9606.ENSP00000416683	FGB,FGA,FGG,IGFBP3,AHSG,IGFALS
PMID:26636573	(2015) Plasma Proteome Biomarkers of Inflammation in School Aged Children in Nepal.	6	41	2.11	5.95e-07	9606.ENSP00000259396,9606.ENSP00000302665,9606.ENSP00000370473,9606.ENSP00000393887,9606.ENSP00000394936,9606.ENSP00000416683	ORM1,IGF1,IGFBP3,AHSG,ORM2,IGFALS
PMID:32619549	(2020) Ultra-High-Throughput Clinical Proteomics Reveals Classifiers of COVID-19 Infection.	6	42	2.1	6.59e-07	9606.ENSP00000226218,9606.ENSP00000261994,9606.ENSP00000292401,9606.ENSP00000306099,9606.ENSP00000306361,9606.ENSP00000336829	VTN,SERPINA10,AZGP1,FGB,FGA,FGG
PMID:30161145	(2018) A proteomic signature that reflects pancreatic beta-cell function.	6	42	2.1	6.59e-07	9606.ENSP00000223095,9606.ENSP00000306099,9606.ENSP00000306361,9606.ENSP00000336829,9606.ENSP00000356382,9606.ENSP00000370473	SERPINE1,FGB,FGA,FGG,F13B,IGFBP3
PMID:30713759	(2018) Multifaced Roles of the Urokinase System in the Regulation of Stem Cell Niches.	6	42	2.1	6.59e-07	9606.ENSP00000223095,9606.ENSP00000226218,9606.ENSP00000302665,9606.ENSP00000339328,9606.ENSP00000361850,9606.ENSP00000391826	SERPINE1,VTN,IGF1,PLAUR,PLAU,IGF2
PMID:31171813	(2019) Systematic assessment of antibody selectivity in plasma based on a resource of enrichment profiles.	6	44	2.08	8.16e-07	9606.ENSP00000302665,9606.ENSP00000306099,9606.ENSP00000306361,9606.ENSP00000336829,9606.ENSP00000342850,9606.ENSP00000391826	IGF1,FGB,FGA,FGG,SERPINA6,IGF2
PMID:34027421	(2021) Fibrinogen Dysregulation is a Prominent Process in Fatal Conditions of COVID-19 Infection; a Proteomic Analysis.	5	15	2.47	9.12e-07	9606.ENSP00000259396,9606.ENSP00000306099,9606.ENSP00000306361,9606.ENSP00000336829,9606.ENSP00000394936	ORM1,FGB,FGA,FGG,ORM2
PMID:21923925	(2011) Proteomic analysis of mare follicular fluid during late follicle development.	6	45	2.07	9.12e-07	9606.ENSP00000226218,9606.ENSP00000261994,9606.ENSP00000306099,9606.ENSP00000306361,9606.ENSP00000336829,9606.ENSP00000393887	VTN,SERPINA10,FGB,FGA,FGG,AHSG
PMID:20667078	(2010) Novel proteins associated with risk for coronary heart disease or stroke among postmenopausal women identified by in-depth plasma proteome profiling.	6	45	2.07	9.12e-07	9606.ENSP00000259396,9606.ENSP00000302665,9606.ENSP00000391826,9606.ENSP00000393887,9606.ENSP00000394936,9606.ENSP00000416683	ORM1,IGF1,IGF2,AHSG,ORM2,IGFALS
PMID:31315286	(2019) Characterization of Dermal Stem Cells of Diabetic Patients.	7	100	1.79	9.89e-07	9606.ENSP00000223095,9606.ENSP00000226218,9606.ENSP00000302665,9606.ENSP00000306361,9606.ENSP00000308541,9606.ENSP00000339328,9606.ENSP00000361850	SERPINE1,VTN,IGF1,FGA,F2,PLAUR,PLAU
PMID:29554044	(2018) Systemic hyperfibrinolysis after trauma: a pilot study of targeted proteomic analysis of superposed mechanisms in patient plasma.	6	46	2.06	9.89e-07	9606.ENSP00000215727,9606.ENSP00000223095,9606.ENSP00000292401,9606.ENSP00000308541,9606.ENSP00000377783,9606.ENSP00000393887	SERPIND1,SERPINE1,AZGP1,F2,PROS1,AHSG
PMID:32610551	(2020) Genetic Variants in the FGB and FGG Genes Mapping in the Beta and Gamma Nodules of the Fibrinogen Molecule in Congenital Quantitative Fibrinogen Disorders Associated with a Thrombotic Phenotype.	5	16	2.44	1.13e-06	9606.ENSP00000226218,9606.ENSP00000306099,9606.ENSP00000306361,9606.ENSP00000308541,9606.ENSP00000336829	VTN,FGB,FGA,F2,FGG
PMID:27890867	(2017) Obesity-Related Digestive Diseases and Their Pathophysiology.	6	49	2.04	1.33e-06	9606.ENSP00000223095,9606.ENSP00000226218,9606.ENSP00000302665,9606.ENSP00000339328,9606.ENSP00000361850,9606.ENSP00000370473	SERPINE1,VTN,IGF1,PLAUR,PLAU,IGFBP3
PMID:25201077	(2015) Proteomics of apheresis platelet supernatants during routine storage: Gender-related differences.	7	105	1.77	1.33e-06	9606.ENSP00000215727,9606.ENSP00000226218,9606.ENSP00000306099,9606.ENSP00000308541,9606.ENSP00000356382,9606.ENSP00000377783,9606.ENSP00000416683	SERPIND1,VTN,FGB,F2,F13B,PROS1,IGFALS
PMID:27286449	(2016) Cyr61 and YB-1 are novel interacting partners of uPAR and elevate the malignancy of triple-negative breast cancer.	5	17	2.42	1.41e-06	9606.ENSP00000223095,9606.ENSP00000226218,9606.ENSP00000302665,9606.ENSP00000339328,9606.ENSP00000361850	SERPINE1,VTN,IGF1,PLAUR,PLAU
PMID:12008951	(2002) Differential effects of fibroblast growth factors on expression of genes of the plasminogen activator and insulin-like growth factor systems by human breast fibroblasts.	5	17	2.42	1.41e-06	9606.ENSP00000223095,9606.ENSP00000302665,9606.ENSP00000339328,9606.ENSP00000370473,9606.ENSP00000391826	SERPINE1,IGF1,PLAUR,IGFBP3,IGF2
PMID:10402467	(1999) Myosin light chain kinase functions downstream of RasERK to promote migration of urokinase-type plasminogen activator-stimulated cells in an integrin-selective manner.	5	17	2.42	1.41e-06	9606.ENSP00000223095,9606.ENSP00000226218,9606.ENSP00000302665,9606.ENSP00000339328,9606.ENSP00000361850	SERPINE1,VTN,IGF1,PLAUR,PLAU
PMID:29042648	(2017) Proteomic analysis of human lacrimal and tear fluid in dry eye disease.	6	51	2.02	1.59e-06	9606.ENSP00000259396,9606.ENSP00000292401,9606.ENSP00000306099,9606.ENSP00000306361,9606.ENSP00000336829,9606.ENSP00000393887	ORM1,AZGP1,FGB,FGA,FGG,AHSG
PMID:33968959	(2021) The Possible Non-Mutational Causes of FVIII Deficiency: Non-Coding RNAs and Acquired Hemophilia A.	5	18	2.39	1.71e-06	9606.ENSP00000215727,9606.ENSP00000261994,9606.ENSP00000306361,9606.ENSP00000336829,9606.ENSP00000344458	SERPIND1,SERPINA10,FGA,FGG,PROZ
PMID:32210969	(2020) Prominence of IL6, IGF, TLR, and Bioenergetics Pathway Perturbation in Lung Tissues of Scleroderma Patients With Pulmonary Fibrosis.	7	111	1.75	1.77e-06	9606.ENSP00000215727,9606.ENSP00000302665,9606.ENSP00000306099,9606.ENSP00000306361,9606.ENSP00000336829,9606.ENSP00000370473,9606.ENSP00000391826	SERPIND1,IGF1,FGB,FGA,FGG,IGFBP3,IGF2
PMID:30241500	(2018) Transcriptional profiling of liver during the critical embryo-to-hatchling transition period in the chicken (Gallus gallus).	8	200	1.55	1.83e-06	9606.ENSP00000302665,9606.ENSP00000306099,9606.ENSP00000306361,9606.ENSP00000308541,9606.ENSP00000336829,9606.ENSP00000344458,9606.ENSP00000377783,9606.ENSP00000416683	IGF1,FGB,FGA,F2,FGG,PROZ,PROS1,IGFALS
PMID:34578700	(2021) Detection of Circulating Serum Protein Biomarkers of Non-Muscle Invasive Bladder Cancer after Protein Corona-Silver Nanoparticles Analysis by SWATH-MS.	6	53	2	1.88e-06	9606.ENSP00000226218,9606.ENSP00000306361,9606.ENSP00000308541,9606.ENSP00000377783,9606.ENSP00000393887,9606.ENSP00000416683	VTN,FGA,F2,PROS1,AHSG,IGFALS
PMID:23340652	(2013) Innovative therapeutic strategies in the treatment of brain metastases.	7	113	1.74	1.93e-06	9606.ENSP00000215727,9606.ENSP00000223095,9606.ENSP00000226218,9606.ENSP00000302665,9606.ENSP00000339328,9606.ENSP00000361850,9606.ENSP00000391826	SERPIND1,SERPINE1,VTN,IGF1,PLAUR,PLAU,IGF2
PMID:28394285	(2017) Diagnosis and Treatment of von Willebrand Disease and Rare Bleeding Disorders.	5	20	2.35	2.55e-06	9606.ENSP00000306099,9606.ENSP00000306361,9606.ENSP00000308541,9606.ENSP00000336829,9606.ENSP00000356382	FGB,FGA,F2,FGG,F13B
PMID:21401517	(2011) Therapeutic modulation of coagulation and fibrinolysis in acute lung injury and the acute respiratory distress syndrome.	5	20	2.35	2.55e-06	9606.ENSP00000223095,9606.ENSP00000308541,9606.ENSP00000339328,9606.ENSP00000361850,9606.ENSP00000377783	SERPINE1,F2,PLAUR,PLAU,PROS1
PMID:19402886	(2009) Application of serum proteomics to the Womens Health Initiative conjugated equine estrogens trial reveals a multitude of effects relevant to clinical findings.	6	58	1.96	2.98e-06	9606.ENSP00000226218,9606.ENSP00000302665,9606.ENSP00000336829,9606.ENSP00000342850,9606.ENSP00000344458,9606.ENSP00000393887	VTN,IGF1,FGG,SERPINA6,PROZ,AHSG
PMID:21123519	(2011) Influence of energy balance on the somatotrophic axis and matrix metalloproteinase expression in the endometrium of the postpartum dairy cow.	5	21	2.33	3.05e-06	9606.ENSP00000302665,9606.ENSP00000370473,9606.ENSP00000391826,9606.ENSP00000393887,9606.ENSP00000416683	IGF1,IGFBP3,IGF2,AHSG,IGFALS
PMID:35090252	(2022) [Fibrinogen gamma-chain mutation, p.Ile171His, leads to hereditary hypofibrinogenemia].	4	4	2.95	3.52e-06	9606.ENSP00000306099,9606.ENSP00000306361,9606.ENSP00000308541,9606.ENSP00000336829	FGB,FGA,F2,FGG
PMID:34455742	(2021) [Analysis of gene mutation spectrum and pharmacokinetics of fibrinogen infusion in 146 cases of congenital fibrinogen disorders].	4	4	2.95	3.52e-06	9606.ENSP00000306099,9606.ENSP00000306361,9606.ENSP00000308541,9606.ENSP00000336829	FGB,FGA,F2,FGG
PMID:31242583	(2019) Serum Proteome Alterations in Human Cystathionine beta-Synthase Deficiency and Ischemic Stroke Subtypes.	6	60	1.95	3.52e-06	9606.ENSP00000215727,9606.ENSP00000259396,9606.ENSP00000306361,9606.ENSP00000356382,9606.ENSP00000393887,9606.ENSP00000394936	SERPIND1,ORM1,FGA,F13B,AHSG,ORM2
PMID:30412834	(2018) A novel fibrinogen gamma-chain mutation, p.Cys165Arg, causes disruption of the gamma165Cys-Bbeta227Cys disulfide bond and ultimately leads to hypofibrinogenemia.	4	4	2.95	3.52e-06	9606.ENSP00000306099,9606.ENSP00000306361,9606.ENSP00000308541,9606.ENSP00000336829	FGB,FGA,F2,FGG
PMID:22139534	(2012) Apigenin attenuates insulin-like growth factor-I signaling in an autochthonous mouse prostate cancer model.	5	22	2.31	3.52e-06	9606.ENSP00000302665,9606.ENSP00000339328,9606.ENSP00000361850,9606.ENSP00000370473,9606.ENSP00000391826	IGF1,PLAUR,PLAU,IGFBP3,IGF2
PMID:22273812	(2012) Replication and characterisation of genetic variants in the fibrinogen gene cluster with plasma fibrinogen levels and haematological traits in the Third National Health and Nutrition Examination Survey.	4	4	2.95	3.52e-06	9606.ENSP00000306099,9606.ENSP00000306361,9606.ENSP00000308541,9606.ENSP00000336829	FGB,FGA,F2,FGG
PMID:21119054	(2011) Continuing education course #2: current understanding of hemostasis.	5	22	2.31	3.52e-06	9606.ENSP00000215727,9606.ENSP00000226218,9606.ENSP00000261994,9606.ENSP00000308541,9606.ENSP00000361850	SERPIND1,VTN,SERPINA10,F2,PLAU
PMID:19082473	(2009) The urokinase-system in tumor tissue stroma of the breast and breast cancer cell invasion.	4	4	2.95	3.52e-06	9606.ENSP00000223095,9606.ENSP00000226218,9606.ENSP00000339328,9606.ENSP00000361850	SERPINE1,VTN,PLAUR,PLAU
PMID:17355965	(2007) Mapping of the vitronectin-binding site on the urokinase receptor: involvement of a coherent receptor interface consisting of residues from both domain I and the flanking interdomain linker region.	4	4	2.95	3.52e-06	9606.ENSP00000223095,9606.ENSP00000226218,9606.ENSP00000339328,9606.ENSP00000361850	SERPINE1,VTN,PLAUR,PLAU
PMID:12540280	(2001) New developments in the urokinase-type plasminogen activator system.	4	4	2.95	3.52e-06	9606.ENSP00000223095,9606.ENSP00000226218,9606.ENSP00000339328,9606.ENSP00000361850	SERPINE1,VTN,PLAUR,PLAU
PMID:10342887	(1999) Identification of vitronectin as a novel insulin-like growth factor-II binding protein.	4	4	2.95	3.52e-06	9606.ENSP00000226218,9606.ENSP00000302665,9606.ENSP00000339328,9606.ENSP00000391826	VTN,IGF1,PLAUR,IGF2
PMID:33194584	(2020) Sintilimab, a PD-1 Inhibitor, Completely Reversed Rarely Refractory Hypofibrinogenemia in a Gastric Cancer Patient: A Case Report and Review of the Literature.	5	23	2.29	4.03e-06	9606.ENSP00000306099,9606.ENSP00000306361,9606.ENSP00000308541,9606.ENSP00000336829,9606.ENSP00000361850	FGB,FGA,F2,FGG,PLAU
PMID:27578963	(2016) Plasminogen Activator System and Breast Cancer: Potential Role in Therapy Decision Making and Precision Medicine.	5	23	2.29	4.03e-06	9606.ENSP00000223095,9606.ENSP00000226218,9606.ENSP00000302665,9606.ENSP00000339328,9606.ENSP00000361850	SERPINE1,VTN,IGF1,PLAUR,PLAU
PMID:34139154	(2021) A time-resolved proteomic and prognostic map of COVID-19.	6	63	1.93	4.07e-06	9606.ENSP00000215727,9606.ENSP00000259396,9606.ENSP00000306099,9606.ENSP00000306361,9606.ENSP00000336829,9606.ENSP00000393887	SERPIND1,ORM1,FGB,FGA,FGG,AHSG
PMID:26888176	(2016) Mutations in the nuclear bile acid receptor FXR cause progressive familial intrahepatic cholestasis.	5	24	2.27	4.73e-06	9606.ENSP00000306099,9606.ENSP00000306361,9606.ENSP00000308541,9606.ENSP00000336829,9606.ENSP00000356382	FGB,FGA,F2,FGG,F13B
PMID:24752076	(2014) Discovery of prognostic biomarker candidates of lacunar infarction by quantitative proteomics of microvesicles enriched plasma.	5	24	2.27	4.73e-06	9606.ENSP00000302665,9606.ENSP00000306099,9606.ENSP00000306361,9606.ENSP00000308541,9606.ENSP00000377783	IGF1,FGB,FGA,F2,PROS1
PMID:19155066	(2009) Expression, regulation and functional characterization of matrix metalloproteinase-3 of human trophoblast.	5	24	2.27	4.73e-06	9606.ENSP00000223095,9606.ENSP00000226218,9606.ENSP00000302665,9606.ENSP00000370473,9606.ENSP00000391826	SERPINE1,VTN,IGF1,IGFBP3,IGF2
PMID:33072782	(2020) Possible Novel Therapeutic Targets in Lymphangioleiomyomatosis Treatment.	6	66	1.91	5.1e-06	9606.ENSP00000223095,9606.ENSP00000302665,9606.ENSP00000339328,9606.ENSP00000361850,9606.ENSP00000370473,9606.ENSP00000391826	SERPINE1,IGF1,PLAUR,PLAU,IGFBP3,IGF2
PMID:35101655	(2022) Inhibition of caspase-1-mediated inflammasome activation reduced blood coagulation in cerebrospinal fluid after subarachnoid haemorrhage.	5	25	2.25	5.33e-06	9606.ENSP00000215727,9606.ENSP00000306099,9606.ENSP00000306361,9606.ENSP00000336829,9606.ENSP00000356382	SERPIND1,FGB,FGA,FGG,F13B
PMID:33758602	(2021) MMP9 and IGFBP1 Regulate Tumor Immune and Drive Tumor Progression in Clear Cell Renal Cell Carcinoma.	5	25	2.25	5.33e-06	9606.ENSP00000226218,9606.ENSP00000302665,9606.ENSP00000306361,9606.ENSP00000336829,9606.ENSP00000393887	VTN,IGF1,FGA,FGG,AHSG
PMID:33776563	(2021) Association of fibrinogen and plasmin inhibitor, but not coagulation factor XIII gene polymorphisms with coronary artery disease.	4	5	2.85	5.33e-06	9606.ENSP00000306099,9606.ENSP00000306361,9606.ENSP00000336829,9606.ENSP00000356382	FGB,FGA,FGG,F13B
PMID:34393500	(2021) PROZ May Serve as a Prognostic Biomarker for Early Hepatocellular Carcinoma.	5	26	2.23	5.33e-06	9606.ENSP00000261994,9606.ENSP00000306099,9606.ENSP00000306361,9606.ENSP00000336829,9606.ENSP00000344458	SERPINA10,FGB,FGA,FGG,PROZ
PMID:34531764	(2021) Revealing the Angiopathy of Lacrimal Gland Lesion in Type 2 Diabetes.	5	26	2.23	5.33e-06	9606.ENSP00000306099,9606.ENSP00000306361,9606.ENSP00000336829,9606.ENSP00000356382,9606.ENSP00000377783	FGB,FGA,FGG,F13B,PROS1
PMID:35008554	(2021) Extension of the Human Fibrinogen Database with Detailed Clinical Information-The alphaC-Connector Segment.	4	5	2.85	5.33e-06	9606.ENSP00000306099,9606.ENSP00000306361,9606.ENSP00000308541,9606.ENSP00000336829	FGB,FGA,F2,FGG
PMID:32133316	(2020) Hypofibrinogenaemia: A Case of Spontaneous Bleeding and Central Venous Thrombosis in the Same Lifetime.	4	5	2.85	5.33e-06	9606.ENSP00000306099,9606.ENSP00000306361,9606.ENSP00000308541,9606.ENSP00000336829	FGB,FGA,F2,FGG
PMID:32466277	(2020) Proteomics-Based Identification of Diagnostic Biomarkers Related to Risk Factors and Pathogenesis of Ischemic Stroke.	5	25	2.25	5.33e-06	9606.ENSP00000223095,9606.ENSP00000226218,9606.ENSP00000306361,9606.ENSP00000308541,9606.ENSP00000377783	SERPINE1,VTN,FGA,F2,PROS1
PMID:33336034	(2020) A family study of congenital dysfibrinogenemia caused by a novel mutation in the FGA gene: A case report.	4	5	2.85	5.33e-06	9606.ENSP00000306099,9606.ENSP00000306361,9606.ENSP00000308541,9606.ENSP00000336829	FGB,FGA,F2,FGG
PMID:31515786	(2019) [Analysis of a pedigree affected with congenital dysfibrinogenemia due to a novel Gly31Glu mutation of FGA gene].	4	5	2.85	5.33e-06	9606.ENSP00000306099,9606.ENSP00000306361,9606.ENSP00000308541,9606.ENSP00000336829	FGB,FGA,F2,FGG
PMID:29796957	(2018) Fibrin polymerization simulation using a reactive dissipative particle dynamics method.	4	5	2.85	5.33e-06	9606.ENSP00000306099,9606.ENSP00000306361,9606.ENSP00000308541,9606.ENSP00000336829	FGB,FGA,F2,FGG
PMID:30042098	(2018) DNA methylation age is associated with an altered hemostatic profile in a multiethnic meta-analysis.	4	5	2.85	5.33e-06	9606.ENSP00000223095,9606.ENSP00000306099,9606.ENSP00000306361,9606.ENSP00000336829	SERPINE1,FGB,FGA,FGG
PMID:30581274	(2018) Identification and prediction of novel non-coding and coding RNA-associated competing endogenous RNA networks in colorectal cancer.	5	26	2.23	5.33e-06	9606.ENSP00000223095,9606.ENSP00000226218,9606.ENSP00000339328,9606.ENSP00000361850,9606.ENSP00000391826	SERPINE1,VTN,PLAUR,PLAU,IGF2
PMID:28249955	(2017) Clinical and biochemical characteristics and bone mineral density of homozygous, compound heterozygous and heterozygous carriers of three novel IGFALS mutations.	4	5	2.85	5.33e-06	9606.ENSP00000302665,9606.ENSP00000370473,9606.ENSP00000391826,9606.ENSP00000416683	IGF1,IGFBP3,IGF2,IGFALS
PMID:28814270	(2017) Transcriptional analysis of abdominal fat in chickens divergently selected on bodyweight at two ages reveals novel mechanisms controlling adiposity: validating visceral adipose tissue as a dynamic endocrine and metabolic organ.	8	246	1.46	5.33e-06	9606.ENSP00000259396,9606.ENSP00000302665,9606.ENSP00000306099,9606.ENSP00000306361,9606.ENSP00000336829,9606.ENSP00000356382,9606.ENSP00000361850,9606.ENSP00000393887	ORM1,IGF1,FGB,FGA,FGG,F13B,PLAU,AHSG
PMID:29067075	(2017) A Chinese family with congenital Dysfibrinogenemia carries a heterozygous missense mutation in FGA: Concerning the genetic abnormality and clinical treatment.	4	5	2.85	5.33e-06	9606.ENSP00000306099,9606.ENSP00000306361,9606.ENSP00000308541,9606.ENSP00000336829	FGB,FGA,F2,FGG
PMID:26813021	(2016) Supernatant protein biomarkers of red blood cell storage hemolysis as determined through an absolute quantification proteomics technology.	5	25	2.25	5.33e-06	9606.ENSP00000306099,9606.ENSP00000306361,9606.ENSP00000336829,9606.ENSP00000356382,9606.ENSP00000393887	FGB,FGA,FGG,F13B,AHSG
PMID:27039242	(2016) General intelligence is associated with subclinical inflammation in Nepalese children: A population-based plasma proteomics study.	5	26	2.23	5.33e-06	9606.ENSP00000259396,9606.ENSP00000302665,9606.ENSP00000370473,9606.ENSP00000394936,9606.ENSP00000416683	ORM1,IGF1,IGFBP3,ORM2,IGFALS
PMID:27060305	(2016) [Analysis of a family with congenital dysfibrinogenemia caused by an Arg275His mutation in the gamma chain of fibrinogen].	4	5	2.85	5.33e-06	9606.ENSP00000306099,9606.ENSP00000306361,9606.ENSP00000308541,9606.ENSP00000336829	FGB,FGA,F2,FGG
PMID:27196774	(2016) Antagonists of IGF:Vitronectin Interactions Inhibit IGF-I-Induced Breast Cancer Cell Functions.	4	5	2.85	5.33e-06	9606.ENSP00000226218,9606.ENSP00000302665,9606.ENSP00000370473,9606.ENSP00000391826	VTN,IGF1,IGFBP3,IGF2
PMID:27334693	(2016) Improved Mobilization of Exogenous Mesenchymal Stem Cells to Bone for Fracture Healing and Sex Difference.	6	70	1.88	5.33e-06	9606.ENSP00000223095,9606.ENSP00000226218,9606.ENSP00000302665,9606.ENSP00000306361,9606.ENSP00000339328,9606.ENSP00000361850	SERPINE1,VTN,IGF1,FGA,PLAUR,PLAU
PMID:27684817	(2016) Three cases of congenital dysfibrinogenemia in unrelated Chinese families: heterozygous missense mutation in fibrinogen alpha chain Argl6His.	4	5	2.85	5.33e-06	9606.ENSP00000306099,9606.ENSP00000306361,9606.ENSP00000308541,9606.ENSP00000336829	FGB,FGA,F2,FGG
PMID:26430672	(2015) Massive hemoperitoneum due to a ruptured corpus luteum cyst in a patient with congenital hypofibrinogenemia.	4	5	2.85	5.33e-06	9606.ENSP00000306099,9606.ENSP00000306361,9606.ENSP00000308541,9606.ENSP00000336829	FGB,FGA,F2,FGG
PMID:24711018	(2014) [Clinical and genetic analysis of 8 Chinese pedigrees with inherited dysfibrinogenemia].	4	5	2.85	5.33e-06	9606.ENSP00000306099,9606.ENSP00000306361,9606.ENSP00000308541,9606.ENSP00000336829	FGB,FGA,F2,FGG
PMID:24885595	(2014) Matrix metalloproteinase-10 promotes tumor progression through regulation of angiogenic and apoptotic pathways in cervical tumors.	5	25	2.25	5.33e-06	9606.ENSP00000223095,9606.ENSP00000226218,9606.ENSP00000302665,9606.ENSP00000339328,9606.ENSP00000361850	SERPINE1,VTN,IGF1,PLAUR,PLAU
PMID:23129109	(2013) Use of purified fibrinogen concentrate for dysfibrinogenemia and importance of laboratory fibrinogen activity measurement.	4	5	2.85	5.33e-06	9606.ENSP00000306099,9606.ENSP00000306361,9606.ENSP00000308541,9606.ENSP00000336829	FGB,FGA,F2,FGG
PMID:22149035	(2012) Protein biomarkers of ovarian cancer: the forest and the trees.	6	69	1.89	5.33e-06	9606.ENSP00000223095,9606.ENSP00000302665,9606.ENSP00000339328,9606.ENSP00000370473,9606.ENSP00000391826,9606.ENSP00000393887	SERPINE1,IGF1,PLAUR,IGFBP3,IGF2,AHSG
PMID:21707478	(2011) Structural basis for therapeutic intervention of uPAuPAR system.	4	5	2.85	5.33e-06	9606.ENSP00000223095,9606.ENSP00000226218,9606.ENSP00000339328,9606.ENSP00000361850	SERPINE1,VTN,PLAUR,PLAU
PMID:20360262	(2010) Regulation of myoendothelial junction formation: bridging the gap.	4	5	2.85	5.33e-06	9606.ENSP00000223095,9606.ENSP00000226218,9606.ENSP00000339328,9606.ENSP00000361850	SERPINE1,VTN,PLAUR,PLAU
PMID:20510102	(2010) [Inherited dysfibrinogenemia caused by Arg16His mutation in alpha chain of fibrinogen.].	4	5	2.85	5.33e-06	9606.ENSP00000306099,9606.ENSP00000306361,9606.ENSP00000308541,9606.ENSP00000336829	FGB,FGA,F2,FGG
PMID:17766387	(2007) Solution structure of recombinant somatomedin B domain from vitronectin produced in Pichia pastoris.	4	5	2.85	5.33e-06	9606.ENSP00000223095,9606.ENSP00000226218,9606.ENSP00000339328,9606.ENSP00000361850	SERPINE1,VTN,PLAUR,PLAU
PMID:17083511	(2006) Identification of three FGA mutations in two Chinese families with congenital afibrinogenaemia.	4	5	2.85	5.33e-06	9606.ENSP00000306099,9606.ENSP00000306361,9606.ENSP00000308541,9606.ENSP00000336829	FGB,FGA,F2,FGG
PMID:16114275	(2005) Acid-labile subunit deficiency: phenotypic similarities and differences between human and mouse.	4	5	2.85	5.33e-06	9606.ENSP00000302665,9606.ENSP00000370473,9606.ENSP00000391826,9606.ENSP00000416683	IGF1,IGFBP3,IGF2,IGFALS
PMID:16466010	(2005) [Pharmacogenetics of the local thrombolysis in patients with deep vein thrombosis].	4	5	2.85	5.33e-06	9606.ENSP00000223095,9606.ENSP00000306099,9606.ENSP00000306361,9606.ENSP00000308541	SERPINE1,FGB,FGA,F2
PMID:15606514	(2004) Epithelial tissue-type plasminogen activator expression, unlike that of urokinase, its receptor, and plasminogen activator inhibitor-1, is increased in chronic venous ulcers.	4	5	2.85	5.33e-06	9606.ENSP00000223095,9606.ENSP00000226218,9606.ENSP00000339328,9606.ENSP00000361850	SERPINE1,VTN,PLAUR,PLAU
PMID:12023845	(2002) Haemostatic factors occupy new territory: the role of the urokinase receptor system and kininogen in inflammation.	4	5	2.85	5.33e-06	9606.ENSP00000223095,9606.ENSP00000226218,9606.ENSP00000339328,9606.ENSP00000361850	SERPINE1,VTN,PLAUR,PLAU
PMID:11563840	(2001) Effect of hypoxia on cellular adhesion to vitronectin and fibronectin.	4	5	2.85	5.33e-06	9606.ENSP00000223095,9606.ENSP00000226218,9606.ENSP00000339328,9606.ENSP00000361850	SERPINE1,VTN,PLAUR,PLAU
PMID:9516128	(1998) Vitronectin concentrates proteolytic activity on the cell surface and extracellular matrix by trapping soluble urokinase receptor-urokinase complexes.	4	5	2.85	5.33e-06	9606.ENSP00000223095,9606.ENSP00000226218,9606.ENSP00000339328,9606.ENSP00000361850	SERPINE1,VTN,PLAUR,PLAU
PMID:7588299	(1995) Autocrine regulation of cell proliferation by the insulin-like growth factor (IGF) and IGF binding protein-3 protease system in a human prostate carcinoma cell line (PC-3).	4	5	2.85	5.33e-06	9606.ENSP00000302665,9606.ENSP00000361850,9606.ENSP00000370473,9606.ENSP00000391826	IGF1,PLAU,IGFBP3,IGF2
PMID:19273185	(2009) The role of saliva in tick feeding.	6	71	1.88	5.66e-06	9606.ENSP00000215727,9606.ENSP00000223095,9606.ENSP00000226218,9606.ENSP00000302665,9606.ENSP00000339328,9606.ENSP00000361850	SERPIND1,SERPINE1,VTN,IGF1,PLAUR,PLAU
PMID:34488523	(2021) Potential biomarkers: differentially expressed proteins of the extrinsic coagulation pathway in plasma samples from patients with depression.	5	27	2.22	5.67e-06	9606.ENSP00000306099,9606.ENSP00000306361,9606.ENSP00000308541,9606.ENSP00000336829,9606.ENSP00000377783	FGB,FGA,F2,FGG,PROS1
PMID:32993026	(2020) PAI-1, the Plasminogen System, and Skeletal Muscle.	5	27	2.22	5.67e-06	9606.ENSP00000223095,9606.ENSP00000226218,9606.ENSP00000302665,9606.ENSP00000339328,9606.ENSP00000361850	SERPINE1,VTN,IGF1,PLAUR,PLAU
PMID:26248003	(2015) Dissecting the genetic determinants of hemostasis and thrombosis.	5	27	2.22	5.67e-06	9606.ENSP00000223095,9606.ENSP00000306099,9606.ENSP00000308541,9606.ENSP00000336829,9606.ENSP00000377783	SERPINE1,FGB,F2,FGG,PROS1
PMID:20069126	(2010) Targeting insulin and insulin-like growth factor pathways in epithelial ovarian cancer.	5	27	2.22	5.67e-06	9606.ENSP00000223095,9606.ENSP00000302665,9606.ENSP00000361850,9606.ENSP00000370473,9606.ENSP00000391826	SERPINE1,IGF1,PLAU,IGFBP3,IGF2
PMID:17048007	(2007) Association of warfarin dose with genes involved in its action and metabolism.	5	27	2.22	5.67e-06	9606.ENSP00000259396,9606.ENSP00000308541,9606.ENSP00000344458,9606.ENSP00000377783,9606.ENSP00000394936	ORM1,F2,PROZ,PROS1,ORM2
PMID:35219423	(2022) Profiling biotoxicities of hexafluoropropylene oxide trimer acid with human embryonic stem cell-based assays.	4	6	2.77	6.32e-06	9606.ENSP00000306099,9606.ENSP00000306361,9606.ENSP00000336829,9606.ENSP00000393887	FGB,FGA,FGG,AHSG
PMID:33812435	(2021) [Congenital Fibrinogen Deficiency Caused by Novel FGG Gene Mutation].	4	6	2.77	6.32e-06	9606.ENSP00000306099,9606.ENSP00000306361,9606.ENSP00000308541,9606.ENSP00000336829	FGB,FGA,F2,FGG
PMID:33911900	(2021) C8B in Complement and Coagulation Cascades Signaling Pathway is a predictor for Survival in HBV-Related Hepatocellular Carcinoma Patients.	5	28	2.2	6.32e-06	9606.ENSP00000226218,9606.ENSP00000306099,9606.ENSP00000306361,9606.ENSP00000336829,9606.ENSP00000377783	VTN,FGB,FGA,FGG,PROS1
PMID:34272725	(2021) Short stature with low insulin-like growth factor 1 availability due to pregnancy-associated plasma protein A2 deficiency in a Saudi family.	4	6	2.77	6.32e-06	9606.ENSP00000302665,9606.ENSP00000370473,9606.ENSP00000391826,9606.ENSP00000416683	IGF1,IGFBP3,IGF2,IGFALS
PMID:34829490	(2021) Congenital Afibrinogenemia and Hypofibrinogenemia: Laboratory and Genetic Testing in Rare Bleeding Disorders with Life-Threatening Clinical Manifestations and Challenging Management.	4	6	2.77	6.32e-06	9606.ENSP00000306099,9606.ENSP00000306361,9606.ENSP00000308541,9606.ENSP00000336829	FGB,FGA,F2,FGG
PMID:33306830	(2020) [A case of inherited afibrinogenemia caused by an IVS7-12A>G splice mutation of FGG gene].	4	6	2.77	6.32e-06	9606.ENSP00000306099,9606.ENSP00000306361,9606.ENSP00000308541,9606.ENSP00000336829	FGB,FGA,F2,FGG
PMID:30611956	(2019) An analysis of plasma reveals proteins in the acute phase response pathway to be candidate diagnostic biomarkers for depression.	4	6	2.77	6.32e-06	9606.ENSP00000215727,9606.ENSP00000306099,9606.ENSP00000306361,9606.ENSP00000336829	SERPIND1,FGB,FGA,FGG
PMID:30135637	(2018) Can components of the plasminogen activation system predict the outcome of kidney transplants?	4	6	2.77	6.32e-06	9606.ENSP00000223095,9606.ENSP00000226218,9606.ENSP00000339328,9606.ENSP00000361850	SERPINE1,VTN,PLAUR,PLAU
PMID:30512152	(2018) [Mutation analysis of a FGG gene causing hereditary abnormal fibrinogen].	4	6	2.77	6.32e-06	9606.ENSP00000306099,9606.ENSP00000306361,9606.ENSP00000308541,9606.ENSP00000336829	FGB,FGA,F2,FGG
PMID:28286684	(2017) Prenatal and Peripartum Management of Patients with Hypofibrinogenemia Resulted in Two Successful Deliveries.	4	6	2.77	6.32e-06	9606.ENSP00000306099,9606.ENSP00000306361,9606.ENSP00000308541,9606.ENSP00000336829	FGB,FGA,F2,FGG
PMID:27428204	(2016) Congenital afibrinogenemia: a case report of a spontaneous hepatic hematoma.	4	6	2.77	6.32e-06	9606.ENSP00000306099,9606.ENSP00000306361,9606.ENSP00000308541,9606.ENSP00000336829	FGB,FGA,F2,FGG
PMID:26037343	(2015) [Congenital hypofibrinogenemia associated with a novel mutation in FGG gene].	4	6	2.77	6.32e-06	9606.ENSP00000306099,9606.ENSP00000306361,9606.ENSP00000308541,9606.ENSP00000336829	FGB,FGA,F2,FGG
PMID:24494029	(2014) An ultra-sensitive immunoassay for quantifying biomarkers in breast tumor tissue.	4	6	2.77	6.32e-06	9606.ENSP00000223095,9606.ENSP00000226218,9606.ENSP00000339328,9606.ENSP00000361850	SERPINE1,VTN,PLAUR,PLAU
PMID:18303074	(2008) Primary acid-labile subunit deficiency due to recessive IGFALS mutations results in postnatal growth deficit associated with low circulating insulin growth factor (IGF)-I, IGF binding protein-3 levels, and hyperinsulinemia.	4	6	2.77	6.32e-06	9606.ENSP00000302665,9606.ENSP00000370473,9606.ENSP00000391826,9606.ENSP00000416683	IGF1,IGFBP3,IGF2,IGFALS
PMID:18376307	(2008) Prognostic significance of growth factors and the urokinase-type plasminogen activator system in pancreatic ductal adenocarcinoma.	4	6	2.77	6.32e-06	9606.ENSP00000302665,9606.ENSP00000339328,9606.ENSP00000361850,9606.ENSP00000370473	IGF1,PLAUR,PLAU,IGFBP3
PMID:18445685	(2008) PAI1 stimulates assembly of the fibronectin matrix in osteosarcoma cells through crosstalk between the alphavbeta5 and alpha5beta1 integrins.	4	6	2.77	6.32e-06	9606.ENSP00000223095,9606.ENSP00000226218,9606.ENSP00000339328,9606.ENSP00000361850	SERPINE1,VTN,PLAUR,PLAU
PMID:12637546	(2003) Serp-1, a viral anti-inflammatory serpin, regulates cellular serine proteinase and serpin responses to vascular injury.	4	6	2.77	6.32e-06	9606.ENSP00000223095,9606.ENSP00000226218,9606.ENSP00000339328,9606.ENSP00000361850	SERPINE1,VTN,PLAUR,PLAU
PMID:10396366	(1999) Insulin-like growth factor binding protein-1 in NIDDM: relationship with the insulin resistance syndrome.	4	6	2.77	6.32e-06	9606.ENSP00000223095,9606.ENSP00000302665,9606.ENSP00000370473,9606.ENSP00000391826	SERPINE1,IGF1,IGFBP3,IGF2
PMID:1505332	(1992) Fibrinolytic system during long-distance running in IDDM patients and in healthy subjects.	4	6	2.77	6.32e-06	9606.ENSP00000223095,9606.ENSP00000306099,9606.ENSP00000306361,9606.ENSP00000336829	SERPINE1,FGB,FGA,FGG
PMID:34093639	(2021) Effects of Monochromatic Lighting During Incubation and Vaccination on the Splenic Transcriptome Profiles of Chicken.	6	75	1.85	6.62e-06	9606.ENSP00000302665,9606.ENSP00000306099,9606.ENSP00000306361,9606.ENSP00000308541,9606.ENSP00000336829,9606.ENSP00000393887	IGF1,FGB,FGA,F2,FGG,AHSG
PMID:29342849	(2018) Comparative Response of the Hepatic Transcriptomes of Domesticated and Wild Turkey to Aflatoxin B1.	6	75	1.85	6.62e-06	9606.ENSP00000261994,9606.ENSP00000306099,9606.ENSP00000306361,9606.ENSP00000308541,9606.ENSP00000336829,9606.ENSP00000394936	SERPINA10,FGB,FGA,F2,FGG,ORM2
PMID:33786345	(2021) Dataset of why inclusion matters for Alzheimers disease biomarker discovery in plasma.	5	29	2.19	6.67e-06	9606.ENSP00000306099,9606.ENSP00000306361,9606.ENSP00000308541,9606.ENSP00000336829,9606.ENSP00000393887	FGB,FGA,F2,FGG,AHSG
PMID:29057227	(2017) Getting Old through the Blood: Circulating Molecules in Aging and Senescence of Cardiovascular Regenerative Cells.	5	29	2.19	6.67e-06	9606.ENSP00000223095,9606.ENSP00000302665,9606.ENSP00000361850,9606.ENSP00000370473,9606.ENSP00000391826	SERPINE1,IGF1,PLAU,IGFBP3,IGF2
PMID:29254233	(2017) A core program of gene expression characterizes cancer metastases.	5	29	2.19	6.67e-06	9606.ENSP00000302665,9606.ENSP00000306099,9606.ENSP00000306361,9606.ENSP00000336829,9606.ENSP00000391826	IGF1,FGB,FGA,FGG,IGF2
PMID:34334565	(2022) Endovascular Treatment for Lower-extremity Arterial Thrombosis in a Patient with Congenital Afibrinogenemia and a History of Bleeding Complications.	4	7	2.71	8.6e-06	9606.ENSP00000306099,9606.ENSP00000306361,9606.ENSP00000308541,9606.ENSP00000336829	FGB,FGA,F2,FGG
PMID:34458664	(2021) Pseudohomozygous dysfibrinogenemia.	4	7	2.71	8.6e-06	9606.ENSP00000306099,9606.ENSP00000306361,9606.ENSP00000308541,9606.ENSP00000336829	FGB,FGA,F2,FGG
PMID:33270842	(2020) Aqueous Fibronectin Correlates With Severity of Macular Edema and Visual Acuity in Patients With Branch Retinal Vein Occlusion: A Proteome Study.	5	31	2.16	8.6e-06	9606.ENSP00000215727,9606.ENSP00000306099,9606.ENSP00000306361,9606.ENSP00000308541,9606.ENSP00000336829	SERPIND1,FGB,FGA,F2,FGG
PMID:33322044	(2020) A Novel Amino Acid Substitution, Fibrinogen Bbetap.Pro234Leu, Associated with Hypofibrinogenemia Causing Impairment of Fibrinogen Assembly and Secretion.	4	7	2.71	8.6e-06	9606.ENSP00000306099,9606.ENSP00000306361,9606.ENSP00000308541,9606.ENSP00000336829	FGB,FGA,F2,FGG
PMID:31484330	(2019) Polymorphism rs2066865 in the Fibrinogen Gamma Chain (FGG) Gene Increases Plasma Fibrinogen Concentration and Is Associated with an Increased Microvascular Thrombosis Rate.	4	7	2.71	8.6e-06	9606.ENSP00000306099,9606.ENSP00000306361,9606.ENSP00000308541,9606.ENSP00000336829	FGB,FGA,F2,FGG
PMID:28497355	(2017) The Generation of Dehydroalanine Residues in Protonated Polypeptides: IonIon Reactions for Introducing Selective Cleavages.	4	7	2.71	8.6e-06	9606.ENSP00000302665,9606.ENSP00000306099,9606.ENSP00000306361,9606.ENSP00000336829	IGF1,FGB,FGA,FGG
PMID:27907059	(2016) Quantitative and Selective Analysis of Feline Growth Related Proteins Using Parallel Reaction Monitoring High Resolution Mass Spectrometry.	4	7	2.71	8.6e-06	9606.ENSP00000302665,9606.ENSP00000370473,9606.ENSP00000391826,9606.ENSP00000416683	IGF1,IGFBP3,IGF2,IGFALS
PMID:24648800	(2014) Urokinase, urokinase receptor, and plasminogen activator inhibitor-1 expression on podocytes in immunoglobulin A glomerulonephritis.	4	7	2.71	8.6e-06	9606.ENSP00000223095,9606.ENSP00000226218,9606.ENSP00000339328,9606.ENSP00000361850	SERPINE1,VTN,PLAUR,PLAU
PMID:23894515	(2013) Fibrinogen Aalpha Thr312Ala polymorphism specifically contributes to chronic thromboembolic pulmonary hypertension by increasing fibrin resistance.	4	7	2.71	8.6e-06	9606.ENSP00000223095,9606.ENSP00000306361,9606.ENSP00000308541,9606.ENSP00000336829	SERPINE1,FGA,F2,FGG
PMID:21702998	(2011) Combined mRNA expression levels of members of the urokinase plasminogen activator (uPA) system correlate with disease-associated survival of soft-tissue sarcoma patients.	4	7	2.71	8.6e-06	9606.ENSP00000223095,9606.ENSP00000226218,9606.ENSP00000339328,9606.ENSP00000361850	SERPINE1,VTN,PLAUR,PLAU
PMID:22058336	(2011) Associations between genetic polymorphisms of insulin-like growth factor axis genes and risk for age-related macular degeneration.	4	7	2.71	8.6e-06	9606.ENSP00000302665,9606.ENSP00000370473,9606.ENSP00000391826,9606.ENSP00000416683	IGF1,IGFBP3,IGF2,IGFALS
PMID:22084646	(2011) The use of growth factors and other humoral agents to accelerate and enhance burn wound healing.	5	31	2.16	8.6e-06	9606.ENSP00000226218,9606.ENSP00000302665,9606.ENSP00000306099,9606.ENSP00000370473,9606.ENSP00000391826	VTN,IGF1,FGB,IGFBP3,IGF2
PMID:20302654	(2010) Genotypes and haplotypes in the insulin-like growth factors, their receptors and binding proteins in relation to plasma metabolic levels and mammographic density.	4	7	2.71	8.6e-06	9606.ENSP00000302665,9606.ENSP00000370473,9606.ENSP00000391826,9606.ENSP00000416683	IGF1,IGFBP3,IGF2,IGFALS
PMID:19729943	(2009) Human acid-labile subunit deficiency: clinical, endocrine and metabolic consequences.	4	7	2.71	8.6e-06	9606.ENSP00000302665,9606.ENSP00000370473,9606.ENSP00000391826,9606.ENSP00000416683	IGF1,IGFBP3,IGF2,IGFALS
PMID:19851522	(2009) Treatment of congenital fibrinogen deficiency: overview and recent findings.	4	7	2.71	8.6e-06	9606.ENSP00000306099,9606.ENSP00000306361,9606.ENSP00000308541,9606.ENSP00000336829	FGB,FGA,F2,FGG
PMID:16091756	(2005) Plasminogen activator inhibitor-1 as a potential marker for the malignancy of colorectal cancer.	4	7	2.71	8.6e-06	9606.ENSP00000223095,9606.ENSP00000226218,9606.ENSP00000339328,9606.ENSP00000361850	SERPINE1,VTN,PLAUR,PLAU
PMID:15226768	(2004) Protein and mRNA expression of uPAR and PAI-1 in myoepithelial cells of early breast cancer lesions and normal breast tissue.	4	7	2.71	8.6e-06	9606.ENSP00000223095,9606.ENSP00000226218,9606.ENSP00000339328,9606.ENSP00000361850	SERPINE1,VTN,PLAUR,PLAU
PMID:12810534	(2003) Structural and functional evidence for the interaction of insulin-like growth factors (IGFs) and IGF binding proteins with vitronectin.	4	7	2.71	8.6e-06	9606.ENSP00000226218,9606.ENSP00000302665,9606.ENSP00000370473,9606.ENSP00000391826	VTN,IGF1,IGFBP3,IGF2
PMID:11331280	(2001) Integrin alpha(v)beta(3)vitronectin interaction affects expression of the urokinase system in human ovarian cancer cells.	4	7	2.71	8.6e-06	9606.ENSP00000223095,9606.ENSP00000226218,9606.ENSP00000339328,9606.ENSP00000361850	SERPINE1,VTN,PLAUR,PLAU
PMID:9402652	(1997) Structure, function and expression on blood and bone marrow cells of the urokinase-type plasminogen activator receptor, uPAR.	4	7	2.71	8.6e-06	9606.ENSP00000223095,9606.ENSP00000226218,9606.ENSP00000339328,9606.ENSP00000361850	SERPINE1,VTN,PLAUR,PLAU
PMID:31105713	(2019) Dipotassium Glycyrrhizate Improves Intestinal Mucosal Healing by Modulating Extracellular Matrix Remodeling Genes and Restoring Epithelial Barrier Functions.	6	81	1.82	8.97e-06	9606.ENSP00000223095,9606.ENSP00000226218,9606.ENSP00000302665,9606.ENSP00000306361,9606.ENSP00000339328,9606.ENSP00000361850	SERPINE1,VTN,IGF1,FGA,PLAUR,PLAU
PMID:32528518	(2020) Identification and Validation of Potential Biomarkers and Their Functions in Acute Kidney Injury.	5	32	2.14	9.18e-06	9606.ENSP00000223095,9606.ENSP00000306361,9606.ENSP00000336829,9606.ENSP00000339328,9606.ENSP00000377783	SERPINE1,FGA,FGG,PLAUR,PROS1
PMID:31341447	(2019) Lipid metabolism impairment in patients with sepsis secondary to hospital acquired pneumonia, a proteomic analysis.	5	32	2.14	9.18e-06	9606.ENSP00000215727,9606.ENSP00000306361,9606.ENSP00000308541,9606.ENSP00000336829,9606.ENSP00000342850	SERPIND1,FGA,F2,FGG,SERPINA6
PMID:29264487	(2017) Proteomics of Children Born After Intracytoplasmic Sperm Injection Reveal Indices of an Adverse Cardiometabolic Profile.	5	32	2.14	9.18e-06	9606.ENSP00000259396,9606.ENSP00000302665,9606.ENSP00000308541,9606.ENSP00000336829,9606.ENSP00000393887	ORM1,IGF1,F2,FGG,AHSG
PMID:34471261	(2021) Multiomics: unraveling the panoramic landscapes of SARS-CoV-2 infection.	6	82	1.81	9.43e-06	9606.ENSP00000259396,9606.ENSP00000292401,9606.ENSP00000306099,9606.ENSP00000306361,9606.ENSP00000308541,9606.ENSP00000356382	ORM1,AZGP1,FGB,FGA,F2,F13B
PMID:32104185	(2020) Mesenchymal Stem Cells Combined with Tissue Fusion Technology Promoted Wound Healing in Porcine Bowel Anastomosis.	6	83	1.81	1.01e-05	9606.ENSP00000223095,9606.ENSP00000226218,9606.ENSP00000302665,9606.ENSP00000306361,9606.ENSP00000339328,9606.ENSP00000361850	SERPINE1,VTN,IGF1,FGA,PLAUR,PLAU
PMID:33333870	(2020) Can Blood-Circulating Factors Unveil and Delay Your Biological Aging?	6	83	1.81	1.01e-05	9606.ENSP00000223095,9606.ENSP00000302665,9606.ENSP00000339328,9606.ENSP00000361850,9606.ENSP00000370473,9606.ENSP00000391826	SERPINE1,IGF1,PLAUR,PLAU,IGFBP3,IGF2
PMID:35399372	(2022) Engineered Molecular Therapeutics Targeting Fibrin and the Coagulation System: a Biophysical Perspective.	5	33	2.13	1.03e-05	9606.ENSP00000306099,9606.ENSP00000306361,9606.ENSP00000336829,9606.ENSP00000339328,9606.ENSP00000361850	FGB,FGA,FGG,PLAUR,PLAU
PMID:33327545	(2020) Gonadotropin-Releasing Hormone Receptors in Prostate Cancer: Molecular Aspects and Biological Functions.	5	33	2.13	1.03e-05	9606.ENSP00000223095,9606.ENSP00000226218,9606.ENSP00000302665,9606.ENSP00000361850,9606.ENSP00000391826	SERPINE1,VTN,IGF1,PLAU,IGF2
PMID:31039751	(2019) Comparative transcriptomic analysis of hypothalamus-pituitary-liver axis in bighead carp (Hypophthalmichthys nobilis) with differential growth rate.	5	33	2.13	1.03e-05	9606.ENSP00000302665,9606.ENSP00000306361,9606.ENSP00000336829,9606.ENSP00000370473,9606.ENSP00000416683	IGF1,FGA,FGG,IGFBP3,IGFALS
PMID:30135517	(2018) Plasma proteomics reveals gestational age-specific responses to mechanical ventilation and identifies the mechanistic pathways that initiate preterm lung injury.	5	33	2.13	1.03e-05	9606.ENSP00000306099,9606.ENSP00000306361,9606.ENSP00000308541,9606.ENSP00000336829,9606.ENSP00000391826	FGB,FGA,F2,FGG,IGF2
PMID:35212031	(2022) MALDI-TOF-MS analysis in low molecular weight serum peptidome biomarkers for NSCLC.	4	8	2.65	1.1e-05	9606.ENSP00000306099,9606.ENSP00000336829,9606.ENSP00000356382,9606.ENSP00000393887	FGB,FGG,F13B,AHSG
PMID:33668986	(2021) Whole Blood Thromboelastometry by ROTEM and Thrombin Generation by Genesia According to the Genotype and Clinical Phenotype in Congenital Fibrinogen Disorders.	4	8	2.65	1.1e-05	9606.ENSP00000306099,9606.ENSP00000306361,9606.ENSP00000308541,9606.ENSP00000336829	FGB,FGA,F2,FGG
PMID:33758223	(2021) Palaeoproteomics confirm earliest domesticated sheep in southern Africa ca. 2000 BP.	4	8	2.65	1.1e-05	9606.ENSP00000226218,9606.ENSP00000308541,9606.ENSP00000377783,9606.ENSP00000393887	VTN,F2,PROS1,AHSG
PMID:34187873	(2021) Predictive value of C-reactive protein for radiographic spinal progression in axial spondyloarthritis in dependence on genetic determinants of fibrin clot formation and fibrinolysis.	4	8	2.65	1.1e-05	9606.ENSP00000306099,9606.ENSP00000306361,9606.ENSP00000336829,9606.ENSP00000356382	FGB,FGA,FGG,F13B
PMID:34322776	(2021) IGF1R, IGFALS, and IGFBP3 gene copy number variations in a group of non-syndromic Egyptian short children.	4	8	2.65	1.1e-05	9606.ENSP00000302665,9606.ENSP00000370473,9606.ENSP00000391826,9606.ENSP00000416683	IGF1,IGFBP3,IGF2,IGFALS
PMID:31943635	(2020) Amphiphilic Polyphenylene Dendron Conjugates for Surface Remodeling of Adenovirus 5.	4	8	2.65	1.1e-05	9606.ENSP00000226218,9606.ENSP00000306099,9606.ENSP00000306361,9606.ENSP00000336829	VTN,FGB,FGA,FGG
PMID:30733557	(2019) Discovery and characterisation of an antibody that selectively modulates the inhibitory activity of plasminogen activator inhibitor-1.	4	8	2.65	1.1e-05	9606.ENSP00000223095,9606.ENSP00000226218,9606.ENSP00000339328,9606.ENSP00000361850	SERPINE1,VTN,PLAUR,PLAU
PMID:30881084	(2019) c.259A>C in the fibrinogen gene of alpha chain (FGA) is a fibrinogen with thrombotic phenotype.	4	8	2.65	1.1e-05	9606.ENSP00000306099,9606.ENSP00000306361,9606.ENSP00000308541,9606.ENSP00000336829	FGB,FGA,F2,FGG
PMID:24668606	(2015) Aflatoxin exposure is inversely associated with IGF1 and IGFBP3 levels in vitro and in Kenyan schoolchildren.	4	8	2.65	1.1e-05	9606.ENSP00000302665,9606.ENSP00000370473,9606.ENSP00000391826,9606.ENSP00000416683	IGF1,IGFBP3,IGF2,IGFALS
PMID:24908450	(2014) A genetic association study of D-dimer levels with 50K SNPs from a candidate gene chip in four ethnic groups.	4	8	2.65	1.1e-05	9606.ENSP00000223095,9606.ENSP00000306361,9606.ENSP00000336829,9606.ENSP00000361850	SERPINE1,FGA,FGG,PLAU
PMID:12615913	(2003) Plasminogen activator inhibitor-1 detaches cells from extracellular matrices by inactivating integrins.	4	8	2.65	1.1e-05	9606.ENSP00000223095,9606.ENSP00000226218,9606.ENSP00000339328,9606.ENSP00000361850	SERPINE1,VTN,PLAUR,PLAU
PMID:12006706	(2002) Insulin-like growth factors and insulin-like growth factor binding proteins in adult patients with severe liver disease before and after orthotopic liver transplantation.	4	8	2.65	1.1e-05	9606.ENSP00000302665,9606.ENSP00000308541,9606.ENSP00000370473,9606.ENSP00000391826	IGF1,F2,IGFBP3,IGF2
PMID:9311602	(1997) Surface-bound plasmin induces selective proteolysis of insulin-like-growth-factor (IGF)-binding protein-4 (IGFBP-4) and promotes autocrine IGF-II bio-availability in human colon-carcinoma cells.	4	8	2.65	1.1e-05	9606.ENSP00000302665,9606.ENSP00000339328,9606.ENSP00000361850,9606.ENSP00000391826	IGF1,PLAUR,PLAU,IGF2
PMID:35031034	(2022) Differential proteomic analysis demonstrates follicle fluid participate immune reaction and protein translation in yak.	5	35	2.1	1.24e-05	9606.ENSP00000215727,9606.ENSP00000306099,9606.ENSP00000306361,9606.ENSP00000336829,9606.ENSP00000393887	SERPIND1,FGB,FGA,FGG,AHSG
PMID:32194505	(2020) Insulin-Like Growth Factor Binding Protein-5 in Physiology and Disease.	5	35	2.1	1.24e-05	9606.ENSP00000223095,9606.ENSP00000226218,9606.ENSP00000302665,9606.ENSP00000370473,9606.ENSP00000391826	SERPINE1,VTN,IGF1,IGFBP3,IGF2
PMID:28750635	(2017) Proteomic analysis of human follicular fluid associated with successful in vitro fertilization.	5	35	2.1	1.24e-05	9606.ENSP00000215727,9606.ENSP00000306099,9606.ENSP00000306361,9606.ENSP00000336829,9606.ENSP00000377783	SERPIND1,FGB,FGA,FGG,PROS1
PMID:24345495	(2013) [Advances on mechanisms of coagulation with non-small cell lung cancer].	5	35	2.1	1.24e-05	9606.ENSP00000223095,9606.ENSP00000302665,9606.ENSP00000308541,9606.ENSP00000339328,9606.ENSP00000361850	SERPINE1,IGF1,F2,PLAUR,PLAU
PMID:28855568	(2017) Plasma biomarker proteins for detection of human growth hormone administration in athletes.	5	36	2.09	1.39e-05	9606.ENSP00000226218,9606.ENSP00000302665,9606.ENSP00000370473,9606.ENSP00000393887,9606.ENSP00000416683	VTN,IGF1,IGFBP3,AHSG,IGFALS
PMID:35273920	(2022) High Albumin Level Is Associated With Regression of Glucose Metabolism Disorders Upon Resolution of Acute Liver Inflammation in Hepatitis B-Related Cirrhosis.	4	9	2.6	1.46e-05	9606.ENSP00000306099,9606.ENSP00000306361,9606.ENSP00000308541,9606.ENSP00000336829	FGB,FGA,F2,FGG
PMID:33831383	(2021) iTRAQ-based quantitative proteomics and network pharmacology revealing hemostatic mechanism mediated by Zingiberis Rhizome Carbonisata in deficiency-cold and Hemorrhagic Syndrome rat models.	4	9	2.6	1.46e-05	9606.ENSP00000306099,9606.ENSP00000306361,9606.ENSP00000336829,9606.ENSP00000356382	FGB,FGA,FGG,F13B
PMID:34385425	(2021) Looking for pathways related to COVID-19: confirmation of pathogenic mechanisms by SARS-CoV-2-host interactome.	5	37	2.08	1.46e-05	9606.ENSP00000223095,9606.ENSP00000306099,9606.ENSP00000306361,9606.ENSP00000361850,9606.ENSP00000377783	SERPINE1,FGB,FGA,PLAU,PROS1
PMID:34642310	(2021) SIRT2-mediated deacetylation and deubiquitination of CEBPbeta prevents ethanol-induced liver injury.	5	37	2.08	1.46e-05	9606.ENSP00000259396,9606.ENSP00000306099,9606.ENSP00000306361,9606.ENSP00000336829,9606.ENSP00000394936	ORM1,FGB,FGA,FGG,ORM2
PMID:34947871	(2021) Association of Genetic Polymorphisms of Fibrinogen, Factor XIII A-Subunit and alpha2-Antiplasmin with Fibrinogen Levels in Pregnant Women.	4	9	2.6	1.46e-05	9606.ENSP00000306099,9606.ENSP00000306361,9606.ENSP00000336829,9606.ENSP00000356382	FGB,FGA,FGG,F13B
PMID:35141276	(2021) A Novel Fibrinolytic Protein From Pheretima vulgaris: Purification, Identification, Antithrombotic Evaluation, and Mechanisms Investigation.	4	9	2.6	1.46e-05	9606.ENSP00000306099,9606.ENSP00000306361,9606.ENSP00000336829,9606.ENSP00000361850	FGB,FGA,FGG,PLAU
PMID:31965886	(2020) Hepatic fibrinogen storage disease and hypofibrinogenemia caused by fibrinogen Aguadilla mutation: a case report.	4	9	2.6	1.46e-05	9606.ENSP00000306099,9606.ENSP00000306361,9606.ENSP00000308541,9606.ENSP00000336829	FGB,FGA,F2,FGG
PMID:32761872	(2020) Thrombin generation abnormalities in Quebec platelet disorder.	4	9	2.6	1.46e-05	9606.ENSP00000223095,9606.ENSP00000308541,9606.ENSP00000339328,9606.ENSP00000361850	SERPINE1,F2,PLAUR,PLAU
PMID:33104518	(2020) Blood-based biomarkers in hypothalamic-pituitary axes for the risk of dementia or cognitive decline: a systematic review and meta-analysis.	4	9	2.6	1.46e-05	9606.ENSP00000302665,9606.ENSP00000342850,9606.ENSP00000370473,9606.ENSP00000391826	IGF1,SERPINA6,IGFBP3,IGF2
PMID:33113859	(2020) Involvement of Essential Signaling Cascades and Analysis of Gene Networks in Diabesity.	6	91	1.77	1.46e-05	9606.ENSP00000223095,9606.ENSP00000302665,9606.ENSP00000306099,9606.ENSP00000306361,9606.ENSP00000377783,9606.ENSP00000391826	SERPINE1,IGF1,FGB,FGA,PROS1,IGF2
PMID:30659681	(2019) A large-scale exome array analysis of venous thromboembolism.	4	9	2.6	1.46e-05	9606.ENSP00000261994,9606.ENSP00000306361,9606.ENSP00000336829,9606.ENSP00000377783	SERPINA10,FGA,FGG,PROS1
PMID:28346421	(2017) SerpinB2 regulates stromal remodelling and local invasion in pancreatic cancer.	4	9	2.6	1.46e-05	9606.ENSP00000223095,9606.ENSP00000226218,9606.ENSP00000339328,9606.ENSP00000361850	SERPINE1,VTN,PLAUR,PLAU
PMID:29299315	(2017) A novel fibrinogen mutation: FGA g. 3057 C > T (p. Arg104 > Cys) impairs fibrinogen secretion.	4	9	2.6	1.46e-05	9606.ENSP00000306099,9606.ENSP00000306361,9606.ENSP00000308541,9606.ENSP00000336829	FGB,FGA,F2,FGG
PMID:27161731	(2016) PO-43 - Differential coagulation factor expression in neuroendocrine prostate cancer (PC), metastatic castrate-resistant PC, and localized prostatic adenocarcinoma.	4	9	2.6	1.46e-05	9606.ENSP00000306099,9606.ENSP00000306361,9606.ENSP00000308541,9606.ENSP00000336829	FGB,FGA,F2,FGG
PMID:26966714	(2015) Data for iTRAQ profiling of micro-vesicular plasma specimens: In search of potential prognostic circulatory biomarkers for Lacunar infarction.	4	9	2.6	1.46e-05	9606.ENSP00000302665,9606.ENSP00000306099,9606.ENSP00000306361,9606.ENSP00000308541	IGF1,FGB,FGA,F2
PMID:22139533	(2012) uPAR regulates bronchial epithelial repair in vitro and is elevated in asthmatic epithelium.	4	9	2.6	1.46e-05	9606.ENSP00000223095,9606.ENSP00000226218,9606.ENSP00000339328,9606.ENSP00000361850	SERPINE1,VTN,PLAUR,PLAU
PMID:19350108	(2009) Serine proteases, inhibitors and receptors in renal fibrosis.	5	37	2.08	1.46e-05	9606.ENSP00000223095,9606.ENSP00000226218,9606.ENSP00000339328,9606.ENSP00000361850,9606.ENSP00000391826	SERPINE1,VTN,PLAUR,PLAU,IGF2
PMID:19472211	(2009) Plasminogen activator inhibitors regulate cell adhesion through a uPAR-dependent mechanism.	4	9	2.6	1.46e-05	9606.ENSP00000223095,9606.ENSP00000226218,9606.ENSP00000339328,9606.ENSP00000361850	SERPINE1,VTN,PLAUR,PLAU
PMID:12574821	(2003) Aging of stromal-derived human breast fibroblasts might contribute to breast cancer progression.	4	9	2.6	1.46e-05	9606.ENSP00000223095,9606.ENSP00000302665,9606.ENSP00000339328,9606.ENSP00000361850	SERPINE1,IGF1,PLAUR,PLAU
PMID:10465290	(1999) Insulin-like growth factor binding protein-4 proteolytic degradation in ovine preovulatory follicles: studies of underlying mechanisms.	4	9	2.6	1.46e-05	9606.ENSP00000226218,9606.ENSP00000302665,9606.ENSP00000370473,9606.ENSP00000391826	VTN,IGF1,IGFBP3,IGF2
PMID:29547667	(2018) Comparison of secretome from osteoblasts derived from sclerotic versus non-sclerotic subchondral bone in OA: A pilot study.	5	39	2.06	1.84e-05	9606.ENSP00000223095,9606.ENSP00000302665,9606.ENSP00000370473,9606.ENSP00000391826,9606.ENSP00000393887	SERPINE1,IGF1,IGFBP3,IGF2,AHSG
PMID:28469465	(2017) Characterization of Vitreous and Aqueous Proteome in Humans With Proliferative Diabetic Retinopathy and Its Clinical Correlation.	5	39	2.06	1.84e-05	9606.ENSP00000226218,9606.ENSP00000259396,9606.ENSP00000292401,9606.ENSP00000308541,9606.ENSP00000394936	VTN,ORM1,AZGP1,F2,ORM2
PMID:33317138	(2020) Relation of alpha2-Antiplasmin Genotype and Genetic Determinants of Fibrinogen Synthesis and Fibrin Clot Formation with Vascular Endothelial Growth Factor Level in Axial Spondyloarthritis.	4	10	2.55	1.87e-05	9606.ENSP00000306099,9606.ENSP00000306361,9606.ENSP00000336829,9606.ENSP00000356382	FGB,FGA,FGG,F13B
PMID:27771416	(2017) Candidate gene analysis of the fibrinogen phenotype reveals the importance of polygenic co-regulation.	4	10	2.55	1.87e-05	9606.ENSP00000223095,9606.ENSP00000306099,9606.ENSP00000306361,9606.ENSP00000336829	SERPINE1,FGB,FGA,FGG
PMID:27812779	(2017) A novel mutation in exon 2 of FGB caused by c.221G>T (+) substitution, predicting the replacement of the native Arginine at position 74 with a Leucine (p.Arg74Leu (+) ) in a proband from a Kurdish family with dysfibrinogenaemia and familial ...	4	10	2.55	1.87e-05	9606.ENSP00000306099,9606.ENSP00000306361,9606.ENSP00000308541,9606.ENSP00000336829	FGB,FGA,F2,FGG
PMID:29286337	(2017) Identification of Two Novel Fibrinogen Bbeta Chain Mutations in Two Slovak Families with Quantitative Fibrinogen Disorders.	4	10	2.55	1.87e-05	9606.ENSP00000306099,9606.ENSP00000306361,9606.ENSP00000308541,9606.ENSP00000336829	FGB,FGA,F2,FGG
PMID:25793507	(2015) Protein-binding RNA aptamers affect molecular interactions distantly from their binding sites.	4	10	2.55	1.87e-05	9606.ENSP00000223095,9606.ENSP00000226218,9606.ENSP00000339328,9606.ENSP00000361850	SERPINE1,VTN,PLAUR,PLAU
PMID:26616161	(2015) Zeolite Nanoparticles for Selective Sorption of Plasma Proteins.	4	10	2.55	1.87e-05	9606.ENSP00000306099,9606.ENSP00000306361,9606.ENSP00000308541,9606.ENSP00000336829	FGB,FGA,F2,FGG
PMID:25117570	(2014) Liver status in congenital, untreated, isolated GH deficiency.	4	10	2.55	1.87e-05	9606.ENSP00000302665,9606.ENSP00000308541,9606.ENSP00000370473,9606.ENSP00000391826	IGF1,F2,IGFBP3,IGF2
PMID:21240271	(2011) Structural basis of substrate discrimination and integrin binding by autotaxin.	4	10	2.55	1.87e-05	9606.ENSP00000223095,9606.ENSP00000226218,9606.ENSP00000339328,9606.ENSP00000361850	SERPINE1,VTN,PLAUR,PLAU
PMID:21502573	(2011) Genetic predictors of fibrin D-dimer levels in healthy adults.	4	10	2.55	1.87e-05	9606.ENSP00000223095,9606.ENSP00000306361,9606.ENSP00000336829,9606.ENSP00000361850	SERPINE1,FGA,FGG,PLAU
PMID:9425170	(1998) Receptor-independent role of urokinase-type plasminogen activator in pericellular plasmin and matrix metalloproteinase proteolysis during vascular wound healing in mice.	4	10	2.55	1.87e-05	9606.ENSP00000223095,9606.ENSP00000226218,9606.ENSP00000339328,9606.ENSP00000361850	SERPINE1,VTN,PLAUR,PLAU
PMID:29484286	(2018) Multifaceted Role of the Urokinase-Type Plasminogen Activator (uPA) and Its Receptor (uPAR): Diagnostic, Prognostic, and Therapeutic Applications.	5	40	2.05	1.97e-05	9606.ENSP00000223095,9606.ENSP00000226218,9606.ENSP00000302665,9606.ENSP00000339328,9606.ENSP00000361850	SERPINE1,VTN,IGF1,PLAUR,PLAU
PMID:29682908	(2018) Tracking disease progression non-invasively in Duchenne and Becker muscular dystrophies.	5	40	2.05	1.97e-05	9606.ENSP00000215727,9606.ENSP00000302665,9606.ENSP00000306099,9606.ENSP00000306361,9606.ENSP00000336829	SERPIND1,IGF1,FGB,FGA,FGG
PMID:18710598	(2008) Multifunctional roles of insulin-like growth factor binding protein 5 in breast cancer.	5	40	2.05	1.97e-05	9606.ENSP00000223095,9606.ENSP00000226218,9606.ENSP00000302665,9606.ENSP00000370473,9606.ENSP00000391826	SERPINE1,VTN,IGF1,IGFBP3,IGF2
PMID:34226666	(2022) Dysregulation of complement and coagulation pathways: emerging mechanisms in the development of psychosis.	5	41	2.04	2.18e-05	9606.ENSP00000215727,9606.ENSP00000223095,9606.ENSP00000226218,9606.ENSP00000344458,9606.ENSP00000377783	SERPIND1,SERPINE1,VTN,PROZ,PROS1
PMID:34830745	(2021) Simple Serum Pancreatic Ductal Adenocarcinoma (PDAC) Protein Biomarkers-Is There Anything in Sight?	5	41	2.04	2.18e-05	9606.ENSP00000302665,9606.ENSP00000306099,9606.ENSP00000308541,9606.ENSP00000370473,9606.ENSP00000391826	IGF1,FGB,F2,IGFBP3,IGF2
PMID:34907282	(2021) Identification of potential core genes in colorectal carcinoma and key genes in colorectal cancer liver metastasis using bioinformatics analysis.	5	41	2.04	2.18e-05	9606.ENSP00000306099,9606.ENSP00000306361,9606.ENSP00000308541,9606.ENSP00000336829,9606.ENSP00000393887	FGB,FGA,F2,FGG,AHSG
PMID:33333988	(2020) Genetic Factors in Antiphospholipid Syndrome: Preliminary Experience with Whole Exome Sequencing.	5	41	2.04	2.18e-05	9606.ENSP00000223095,9606.ENSP00000261994,9606.ENSP00000306099,9606.ENSP00000308541,9606.ENSP00000377783	SERPINE1,SERPINA10,FGB,F2,PROS1
PMID:26208298	(2015) Comparison of Depletion Strategies for the Enrichment of Low-Abundance Proteins in Urine.	5	41	2.04	2.18e-05	9606.ENSP00000259396,9606.ENSP00000292401,9606.ENSP00000308541,9606.ENSP00000393887,9606.ENSP00000394936	ORM1,AZGP1,F2,AHSG,ORM2
PMID:22654863	(2012) Insulin-like growth factor binding proteins: a structural perspective.	5	41	2.04	2.18e-05	9606.ENSP00000223095,9606.ENSP00000226218,9606.ENSP00000302665,9606.ENSP00000370473,9606.ENSP00000391826	SERPINE1,VTN,IGF1,IGFBP3,IGF2
PMID:23272042	(2012) Simultaneous non-negative matrix factorization for multiple large scale gene expression datasets in toxicology.	5	41	2.04	2.18e-05	9606.ENSP00000259396,9606.ENSP00000306099,9606.ENSP00000306361,9606.ENSP00000308541,9606.ENSP00000336829	ORM1,FGB,FGA,F2,FGG
PMID:33515166	(2021) TNF-alpha-Inhibition Improves the Biocompatibility of Porous Polyethylene Implants In Vivo.	4	11	2.51	2.36e-05	9606.ENSP00000223095,9606.ENSP00000226218,9606.ENSP00000302665,9606.ENSP00000361850	SERPINE1,VTN,IGF1,PLAU
PMID:33362545	(2020) Prognostic Genetic Markers for Thrombosis in COVID-19 Patients: A Focused Analysis on D-Dimer, Homocysteine and Thromboembolism.	5	42	2.02	2.36e-05	9606.ENSP00000306099,9606.ENSP00000306361,9606.ENSP00000308541,9606.ENSP00000336829,9606.ENSP00000370473	FGB,FGA,F2,FGG,IGFBP3
PMID:30980137	(2019) Intermittent normobaric hypoxia facilitates high altitude acclimatization by curtailing hypoxia-induced inflammation and dyslipidemia.	4	11	2.51	2.36e-05	9606.ENSP00000306099,9606.ENSP00000306361,9606.ENSP00000336829,9606.ENSP00000394936	FGB,FGA,FGG,ORM2
PMID:31541031	(2019) Myeloid cell-synthesized coagulation factor X dampens antitumor immunity.	5	42	2.02	2.36e-05	9606.ENSP00000306099,9606.ENSP00000306361,9606.ENSP00000308541,9606.ENSP00000336829,9606.ENSP00000377783	FGB,FGA,F2,FGG,PROS1
PMID:29520435	(2018) A phase I trial of escalating doses of cixutumumab (IMC-A12) and sorafenib in the treatment of advanced hepatocellular carcinoma.	4	11	2.51	2.36e-05	9606.ENSP00000302665,9606.ENSP00000308541,9606.ENSP00000370473,9606.ENSP00000391826	IGF1,F2,IGFBP3,IGF2
PMID:29978332	(2018) Metastatic and triple-negative breast cancer: challenges and treatment options.	5	42	2.02	2.36e-05	9606.ENSP00000223095,9606.ENSP00000302665,9606.ENSP00000339328,9606.ENSP00000361850,9606.ENSP00000391826	SERPINE1,IGF1,PLAUR,PLAU,IGF2
PMID:30446716	(2018) Inherited genetic predispositions in F13A1 and F13B genes predict abdominal adhesion formation: identification of gender prognostic indicators.	4	11	2.51	2.36e-05	9606.ENSP00000223095,9606.ENSP00000306099,9606.ENSP00000356382,9606.ENSP00000361850	SERPINE1,FGB,F13B,PLAU
PMID:28655597	(2017) Identification of Host Proteins Predictive of Early Stage Mycobacterium tuberculosis Infection.	4	11	2.51	2.36e-05	9606.ENSP00000302665,9606.ENSP00000370473,9606.ENSP00000391826,9606.ENSP00000416683	IGF1,IGFBP3,IGF2,IGFALS
PMID:27305932	(2016) Interactions of established risk factors and a GWAS-based genetic risk score on the risk of venous thromboembolism.	4	11	2.51	2.36e-05	9606.ENSP00000261994,9606.ENSP00000306361,9606.ENSP00000308541,9606.ENSP00000336829	SERPINA10,FGA,F2,FGG
PMID:26212489	(2015) Unique effects on hepatic function, lipid metabolism, bone and growth endocrine parameters of estetrol in combined oral contraceptives.	4	11	2.51	2.36e-05	9606.ENSP00000302665,9606.ENSP00000342850,9606.ENSP00000370473,9606.ENSP00000391826	IGF1,SERPINA6,IGFBP3,IGF2
PMID:24115356	(2013) Probing binding and cellular activity of pyrrolidinone and piperidinone small molecules targeting the urokinase receptor.	4	11	2.51	2.36e-05	9606.ENSP00000223095,9606.ENSP00000226218,9606.ENSP00000339328,9606.ENSP00000361850	SERPINE1,VTN,PLAUR,PLAU
PMID:24172014	(2013) Update of the human and mouse SERPIN gene superfamily.	5	42	2.02	2.36e-05	9606.ENSP00000215727,9606.ENSP00000223095,9606.ENSP00000261994,9606.ENSP00000342850,9606.ENSP00000361850	SERPIND1,SERPINE1,SERPINA10,SERPINA6,PLAU
PMID:21224999	(2011) Overexpression of urokinase-type plasminogen activator in pterygia and pterygium fibroblasts.	4	11	2.51	2.36e-05	9606.ENSP00000226218,9606.ENSP00000302665,9606.ENSP00000339328,9606.ENSP00000361850	VTN,IGF1,PLAUR,PLAU
PMID:21113241	(2010) SERPINE 1 Links Obesity and Diabetes: A Pilot Study.	5	42	2.02	2.36e-05	9606.ENSP00000223095,9606.ENSP00000306099,9606.ENSP00000306361,9606.ENSP00000336829,9606.ENSP00000361850	SERPINE1,FGB,FGA,FGG,PLAU
PMID:15684035	(2005) Regulation of alpha5beta1 integrin conformation and function by urokinase receptor binding.	4	11	2.51	2.36e-05	9606.ENSP00000223095,9606.ENSP00000226218,9606.ENSP00000339328,9606.ENSP00000361850	SERPINE1,VTN,PLAUR,PLAU
PMID:16277677	(2005) Raloxifene reduces urokinase-type plasminogen activator-dependent proliferation of synoviocytes from patients with rheumatoid arthritis.	4	11	2.51	2.36e-05	9606.ENSP00000223095,9606.ENSP00000226218,9606.ENSP00000339328,9606.ENSP00000361850	SERPINE1,VTN,PLAUR,PLAU
PMID:33672799	(2021) Inclusion of Oat and Yeast Culture in Sow Gestational and Lactational Diets Alters Immune and Antimicrobial Associated Proteins in Milk.	5	44	2	2.79e-05	9606.ENSP00000215727,9606.ENSP00000306099,9606.ENSP00000306361,9606.ENSP00000336829,9606.ENSP00000393887	SERPIND1,FGB,FGA,FGG,AHSG
PMID:35205118	(2022) Plasma Proteomic Changes of Atherosclerosis after Exercise in ApoE Knockout Mice.	4	12	2.47	2.95e-05	9606.ENSP00000261994,9606.ENSP00000336829,9606.ENSP00000344458,9606.ENSP00000377783	SERPINA10,FGG,PROZ,PROS1
PMID:33494491	(2021) Does Proteomic Mirror Reflect Clinical Characteristics of Obesity?	4	12	2.47	2.95e-05	9606.ENSP00000292401,9606.ENSP00000342850,9606.ENSP00000377783,9606.ENSP00000416683	AZGP1,SERPINA6,PROS1,IGFALS
PMID:33511209	(2021) Proteomic Profiling Reveals the Molecular Changes of Insomnia Patients.	4	12	2.47	2.95e-05	9606.ENSP00000306099,9606.ENSP00000306361,9606.ENSP00000336829,9606.ENSP00000393887	FGB,FGA,FGG,AHSG
PMID:33558482	(2021) Dynamically remodeled hepatic extracellular matrix predicts prognosis of early-stage cirrhosis.	5	45	1.99	2.95e-05	9606.ENSP00000215727,9606.ENSP00000306099,9606.ENSP00000306361,9606.ENSP00000308541,9606.ENSP00000336829	SERPIND1,FGB,FGA,F2,FGG
PMID:34203139	(2021) Fibrin(ogen) as a Therapeutic Target: Opportunities and Challenges.	4	12	2.47	2.95e-05	9606.ENSP00000223095,9606.ENSP00000306099,9606.ENSP00000306361,9606.ENSP00000336829	SERPINE1,FGB,FGA,FGG
PMID:34272389	(2021) Molecular classification of blood and bleeding disorder genes.	4	12	2.47	2.95e-05	9606.ENSP00000306099,9606.ENSP00000306361,9606.ENSP00000336829,9606.ENSP00000356382	FGB,FGA,FGG,F13B
PMID:31842524	(2020) A Proposal for the Interpretation of Serum IGF-I Concentration as Part of Laboratory Screening in Children with Growth Failure	4	12	2.47	2.95e-05	9606.ENSP00000302665,9606.ENSP00000370473,9606.ENSP00000391826,9606.ENSP00000416683	IGF1,IGFBP3,IGF2,IGFALS
PMID:32226313	(2020) Identification and validation of stromal-tumor microenvironment-based subtypes tightly associated with PD-1PD-L1 immunotherapy and outcomes in patients with gastric cancer.	4	12	2.47	2.95e-05	9606.ENSP00000306099,9606.ENSP00000306361,9606.ENSP00000308541,9606.ENSP00000393887	FGB,FGA,F2,AHSG
PMID:30516104	(2019) The Urokinase Plasminogen Activation System in Rheumatoid Arthritis: Pathophysiological Roles and Prospective Therapeutic Targets.	4	12	2.47	2.95e-05	9606.ENSP00000223095,9606.ENSP00000226218,9606.ENSP00000339328,9606.ENSP00000361850	SERPINE1,VTN,PLAUR,PLAU
PMID:28353616	(2017) Associations between polymorphisms in coagulation-related genes and venous thromboembolism: A meta-analysis with trial sequential analysis.	4	12	2.47	2.95e-05	9606.ENSP00000306099,9606.ENSP00000306361,9606.ENSP00000308541,9606.ENSP00000336829	FGB,FGA,F2,FGG
PMID:28804736	(2017) Urokinase-type plasminogen activator (uPA) and its receptor (uPAR) promote neurorepair in the ischemic brain.	4	12	2.47	2.95e-05	9606.ENSP00000223095,9606.ENSP00000226218,9606.ENSP00000339328,9606.ENSP00000361850	SERPINE1,VTN,PLAUR,PLAU
PMID:24397870	(2014) Comparison of serum, EDTA plasma and P100 plasma for luminex-based biomarker multiplex assays in patients with chronic obstructive pulmonary disease in the SPIROMICS study.	4	12	2.47	2.95e-05	9606.ENSP00000223095,9606.ENSP00000306099,9606.ENSP00000306361,9606.ENSP00000336829	SERPINE1,FGB,FGA,FGG
PMID:23038812	(2012) Targeting tumor cell invasion and dissemination in vivo by an aptamer that inhibits urokinase-type plasminogen activator through a novel multifunctional mechanism.	4	12	2.47	2.95e-05	9606.ENSP00000223095,9606.ENSP00000226218,9606.ENSP00000339328,9606.ENSP00000361850	SERPINE1,VTN,PLAUR,PLAU
PMID:21628395	(2011) Unbound (bioavailable) IGF1 enhances somatic growth.	4	12	2.47	2.95e-05	9606.ENSP00000302665,9606.ENSP00000370473,9606.ENSP00000391826,9606.ENSP00000416683	IGF1,IGFBP3,IGF2,IGFALS
PMID:20300183	(2010) Does plasminogen activator inhibitor-1 drive lymphangiogenesis?	4	12	2.47	2.95e-05	9606.ENSP00000223095,9606.ENSP00000226218,9606.ENSP00000339328,9606.ENSP00000361850	SERPINE1,VTN,PLAUR,PLAU
PMID:20414842	(2010) Proinflammatory and profibrotic mediators: principal effectors of leiomyoma development as a fibrotic disorder.	6	107	1.7	2.95e-05	9606.ENSP00000223095,9606.ENSP00000226218,9606.ENSP00000302665,9606.ENSP00000361850,9606.ENSP00000370473,9606.ENSP00000391826	SERPINE1,VTN,IGF1,PLAU,IGFBP3,IGF2
PMID:18834405	(2008) The urokinase receptor (u-PAR)--a link between tumor cell dormancy and minimal residual disease in bone marrow?	4	12	2.47	2.95e-05	9606.ENSP00000223095,9606.ENSP00000226218,9606.ENSP00000339328,9606.ENSP00000361850	SERPINE1,VTN,PLAUR,PLAU
PMID:32753925	(2020) Integrated Datasets of Proteomic and Metabolomic Biomarkers to Predict Its Impacts on Comorbidities of Type 2 Diabetes Mellitus.	6	108	1.69	3.05e-05	9606.ENSP00000223095,9606.ENSP00000226218,9606.ENSP00000259396,9606.ENSP00000302665,9606.ENSP00000308541,9606.ENSP00000393887	SERPINE1,VTN,ORM1,IGF1,F2,AHSG
PMID:33133078	(2020) Early Protein Markers of Necrotizing Enterocolitis in Plasma of Preterm Pigs Exposed to Antibiotics.	5	46	1.99	3.22e-05	9606.ENSP00000226218,9606.ENSP00000306361,9606.ENSP00000342850,9606.ENSP00000377783,9606.ENSP00000393887	VTN,FGA,SERPINA6,PROS1,AHSG
PMID:30622162	(2019) Genetic control of the mouse HDL proteome defines HDL traits, function, and heterogeneity.	5	46	1.99	3.22e-05	9606.ENSP00000226218,9606.ENSP00000306099,9606.ENSP00000306361,9606.ENSP00000393887,9606.ENSP00000416683	VTN,FGB,FGA,AHSG,IGFALS
PMID:19118015	(2009) Identification of novel alternative splice isoforms of circulating proteins in a mouse model of human pancreatic cancer.	5	46	1.99	3.22e-05	9606.ENSP00000226218,9606.ENSP00000306099,9606.ENSP00000306361,9606.ENSP00000336829,9606.ENSP00000393887	VTN,FGB,FGA,FGG,AHSG
PMID:30709025	(2019) The Role of Fibrinolytic Regulators in Vascular Dysfunction of Systemic Sclerosis.	5	47	1.98	3.52e-05	9606.ENSP00000223095,9606.ENSP00000226218,9606.ENSP00000302665,9606.ENSP00000339328,9606.ENSP00000361850	SERPINE1,VTN,IGF1,PLAUR,PLAU
PMID:33790999	(2021) Association of laboratory parameters and genetic polymorphisms with ischemic stroke in Chinese Han population.	4	13	2.44	3.58e-05	9606.ENSP00000223095,9606.ENSP00000306099,9606.ENSP00000306361,9606.ENSP00000308541	SERPINE1,FGB,FGA,F2
PMID:34440832	(2021) Applying Bioinformatic Platforms, In Vitro, and In Vivo Functional Assays in the Characterization of Genetic Variants in the GHIGF Pathway Affecting Growth and Development.	4	13	2.44	3.58e-05	9606.ENSP00000302665,9606.ENSP00000370473,9606.ENSP00000391826,9606.ENSP00000416683	IGF1,IGFBP3,IGF2,IGFALS
PMID:34771095	(2021) In Vitro and In Silico Interaction Studies with Red Wine Polyphenols against Different Proteins from Human Serum.	4	13	2.44	3.58e-05	9606.ENSP00000306099,9606.ENSP00000306361,9606.ENSP00000308541,9606.ENSP00000336829	FGB,FGA,F2,FGG
PMID:31590323	(2019) A Virus-Derived Immune Modulating Serpin Accelerates Wound Closure with Improved Collagen Remodeling.	4	13	2.44	3.58e-05	9606.ENSP00000223095,9606.ENSP00000226218,9606.ENSP00000339328,9606.ENSP00000361850	SERPINE1,VTN,PLAUR,PLAU
PMID:29249625	(2018) Genetic disorders of GH action pathway.	4	13	2.44	3.58e-05	9606.ENSP00000302665,9606.ENSP00000370473,9606.ENSP00000391826,9606.ENSP00000416683	IGF1,IGFBP3,IGF2,IGFALS
PMID:28500652	(2017) Freeze-dried plasma enhances clot formation and inhibits fibrinolysis in the presence of tissue plasminogen activator similar to pooled liquid plasma.	4	13	2.44	3.58e-05	9606.ENSP00000223095,9606.ENSP00000226218,9606.ENSP00000308541,9606.ENSP00000356382	SERPINE1,VTN,F2,F13B
PMID:28973995	(2017) Nutrients, Infectious and Inflammatory Diseases.	4	13	2.44	3.58e-05	9606.ENSP00000223095,9606.ENSP00000302665,9606.ENSP00000370473,9606.ENSP00000391826	SERPINE1,IGF1,IGFBP3,IGF2
PMID:26180080	(2015) Plasminogen Activator Inhibitor-1 in Cancer: Rationale and Insight for Future Therapeutic Testing.	4	13	2.44	3.58e-05	9606.ENSP00000223095,9606.ENSP00000226218,9606.ENSP00000339328,9606.ENSP00000361850	SERPINE1,VTN,PLAUR,PLAU
PMID:24681666	(2014) The receptor for urokinase-plasminogen activator (uPAR) controls plasticity of cancer cell movement in mesenchymal and amoeboid migration style.	4	13	2.44	3.58e-05	9606.ENSP00000223095,9606.ENSP00000226218,9606.ENSP00000339328,9606.ENSP00000361850	SERPINE1,VTN,PLAUR,PLAU
PMID:24014320	(2013) Pathological impact of SMN2 mis-splicing in adult SMA mice.	4	13	2.44	3.58e-05	9606.ENSP00000302665,9606.ENSP00000370473,9606.ENSP00000377783,9606.ENSP00000416683	IGF1,IGFBP3,PROS1,IGFALS
PMID:22300381	(2012) Whole genome microarray of the major pelvic ganglion after cavernous nerve injury: new insights into molecular profile changes after nerve injury.	4	13	2.44	3.58e-05	9606.ENSP00000223095,9606.ENSP00000302665,9606.ENSP00000339328,9606.ENSP00000361850	SERPINE1,IGF1,PLAUR,PLAU
PMID:20931209	(2011) The plasminogen activator inhibitor system in colon cancer cell lines is influenced by the CO2 pneumoperitoneum.	4	13	2.44	3.58e-05	9606.ENSP00000223095,9606.ENSP00000226218,9606.ENSP00000339328,9606.ENSP00000361850	SERPINE1,VTN,PLAUR,PLAU
PMID:33777158	(2021) Hepatocardiac or Cardiohepatic Interaction: From Traditional Chinese Medicine to Western Medicine.	5	49	1.96	4.11e-05	9606.ENSP00000302665,9606.ENSP00000308541,9606.ENSP00000370473,9606.ENSP00000393887,9606.ENSP00000416683	IGF1,F2,IGFBP3,AHSG,IGFALS
PMID:32517019	(2020) Computational Analysis of Transcriptomic and Proteomic Data for Deciphering Molecular Heterogeneity and Drug Responsiveness in Model Human Hepatocellular Carcinoma Cell Lines.	5	49	1.96	4.11e-05	9606.ENSP00000223095,9606.ENSP00000306361,9606.ENSP00000336829,9606.ENSP00000339328,9606.ENSP00000361850	SERPINE1,FGA,FGG,PLAUR,PLAU
PMID:33184417	(2020) Molecular pathophysiology of diabetes mellitus during pregnancy with antenatal complications.	5	49	1.96	4.11e-05	9606.ENSP00000226218,9606.ENSP00000259396,9606.ENSP00000308541,9606.ENSP00000342850,9606.ENSP00000394936	VTN,ORM1,F2,SERPINA6,ORM2
PMID:33281599	(2020) Differential Profile of Systemic Extracellular Vesicles From Sporadic and Familial Alzheimers Disease Leads to Neuroglial and Endothelial Cell Degeneration.	5	49	1.96	4.11e-05	9606.ENSP00000261994,9606.ENSP00000306099,9606.ENSP00000306361,9606.ENSP00000336829,9606.ENSP00000393887	SERPINA10,FGB,FGA,FGG,AHSG
PMID:19926662	(2010) Beyond oxygen: complex regulation and activity of hypoxia inducible factors in pregnancy.	5	49	1.96	4.11e-05	9606.ENSP00000223095,9606.ENSP00000302665,9606.ENSP00000339328,9606.ENSP00000370473,9606.ENSP00000391826	SERPINE1,IGF1,PLAUR,IGFBP3,IGF2
PMID:33563272	(2021) Toxic stress-specific cytoprotective responses regulate learned behavioral decisions in C. elegans.	4	14	2.41	4.37e-05	9606.ENSP00000302665,9606.ENSP00000306099,9606.ENSP00000306361,9606.ENSP00000336829	IGF1,FGB,FGA,FGG
PMID:33614667	(2021) Identifying Thyroid Carcinoma-Related Genes by Integrating GWAS and eQTL Data.	4	14	2.41	4.37e-05	9606.ENSP00000302665,9606.ENSP00000370473,9606.ENSP00000391826,9606.ENSP00000416683	IGF1,IGFBP3,IGF2,IGFALS
PMID:32400092	(2020) Non-genetic biomarkers and colorectal cancer risk: Umbrella review and evidence triangulation.	4	14	2.41	4.37e-05	9606.ENSP00000302665,9606.ENSP00000370473,9606.ENSP00000391826,9606.ENSP00000393887	IGF1,IGFBP3,IGF2,AHSG
PMID:32560057	(2020) EMT and EndMT: Emerging Roles in Age-Related Macular Degeneration.	5	50	1.95	4.37e-05	9606.ENSP00000223095,9606.ENSP00000226218,9606.ENSP00000339328,9606.ENSP00000361850,9606.ENSP00000391826	SERPINE1,VTN,PLAUR,PLAU,IGF2
PMID:33490121	(2020) Serpins in Hemostasis as Therapeutic Targets for Bleeding or Thrombotic Disorders.	4	14	2.41	4.37e-05	9606.ENSP00000215727,9606.ENSP00000223095,9606.ENSP00000226218,9606.ENSP00000261994	SERPIND1,SERPINE1,VTN,SERPINA10
PMID:30824743	(2019) A proteomic time course through the differentiation of human induced pluripotent stem cells into hepatocyte-like cells.	5	50	1.95	4.37e-05	9606.ENSP00000215727,9606.ENSP00000226218,9606.ENSP00000306361,9606.ENSP00000308541,9606.ENSP00000393887	SERPIND1,VTN,FGA,F2,AHSG
PMID:31557880	(2019) Proteomic Biomarkers of Retinal Inflammation in Diabetic Retinopathy.	5	50	1.95	4.37e-05	9606.ENSP00000223095,9606.ENSP00000226218,9606.ENSP00000259396,9606.ENSP00000308541,9606.ENSP00000393887	SERPINE1,VTN,ORM1,F2,AHSG
PMID:27551680	(2016) Whole-exome sequencing of a patient with severe and complex hemostatic abnormalities reveals a possible contributing frameshift mutation in C3AR1.	4	14	2.41	4.37e-05	9606.ENSP00000306099,9606.ENSP00000306361,9606.ENSP00000336829,9606.ENSP00000377783	FGB,FGA,FGG,PROS1
PMID:27755560	(2016) Intracellular Expression of PAI-1 Specific Aptamers Alters Breast Cancer Cell Migration, Invasion and Angiogenesis.	4	14	2.41	4.37e-05	9606.ENSP00000223095,9606.ENSP00000226218,9606.ENSP00000302665,9606.ENSP00000339328	SERPINE1,VTN,IGF1,PLAUR
PMID:21445339	(2011) A network-based multi-target computational estimation scheme for anticoagulant activities of compounds.	4	14	2.41	4.37e-05	9606.ENSP00000306099,9606.ENSP00000306361,9606.ENSP00000308541,9606.ENSP00000336829	FGB,FGA,F2,FGG
PMID:35267539	(2022) Cancer-Associated Fibroblasts: Mechanisms of Tumor Progression and Novel Therapeutic Targets.	5	51	1.94	4.73e-05	9606.ENSP00000223095,9606.ENSP00000226218,9606.ENSP00000302665,9606.ENSP00000339328,9606.ENSP00000391826	SERPINE1,VTN,IGF1,PLAUR,IGF2
PMID:33669052	(2021) The Multifaceted Role of Plasminogen in Cancer.	5	51	1.94	4.73e-05	9606.ENSP00000223095,9606.ENSP00000302665,9606.ENSP00000339328,9606.ENSP00000370473,9606.ENSP00000391826	SERPINE1,IGF1,PLAUR,IGFBP3,IGF2
PMID:33031577	(2020) Data mining of human plasma proteins generates a multitude of highly predictive aging clocks that reflect different aspects of aging.	5	51	1.94	4.73e-05	9606.ENSP00000302665,9606.ENSP00000306099,9606.ENSP00000306361,9606.ENSP00000336829,9606.ENSP00000361850	IGF1,FGB,FGA,FGG,PLAU
PMID:33740387	(2021) Lung Epithelial Cell Transcriptional Regulation as a Factor in COVID-19-associated Coagulopathies.	4	15	2.38	5.31e-05	9606.ENSP00000261994,9606.ENSP00000339328,9606.ENSP00000361850,9606.ENSP00000377783	SERPINA10,PLAUR,PLAU,PROS1
PMID:33742367	(2021) The most important biomarker associated with coagulation and inflammation among COVID-19 patients.	4	15	2.38	5.31e-05	9606.ENSP00000223095,9606.ENSP00000306099,9606.ENSP00000308541,9606.ENSP00000336829	SERPINE1,FGB,F2,FGG
PMID:33986681	(2021) Annexin A2-Mediated Plasminogen Activation in Endothelial Cells Contributes to the Proangiogenic Effect of Adenosine A2A Receptors.	4	15	2.38	5.31e-05	9606.ENSP00000223095,9606.ENSP00000226218,9606.ENSP00000339328,9606.ENSP00000361850	SERPINE1,VTN,PLAUR,PLAU
PMID:34095754	(2021) The Fibrinolytic System: Mysteries and Opportunities.	4	15	2.38	5.31e-05	9606.ENSP00000223095,9606.ENSP00000226218,9606.ENSP00000339328,9606.ENSP00000361850	SERPINE1,VTN,PLAUR,PLAU
PMID:33447317	(2020) Severe Non-Islet Cell Hypoglycemia From Ileum-Origin Gastrointestinal Stromal Tumor Producing Insulin-Like Growth Factor-2 in a Patient With Liver Cirrhosis Due to Chronic Hepatitis B.	4	15	2.38	5.31e-05	9606.ENSP00000302665,9606.ENSP00000308541,9606.ENSP00000370473,9606.ENSP00000391826	IGF1,F2,IGFBP3,IGF2
PMID:33447524	(2020) Clinical Considerations of Coagulopathy in Acute Liver Failure.	4	15	2.38	5.31e-05	9606.ENSP00000215727,9606.ENSP00000223095,9606.ENSP00000261994,9606.ENSP00000308541	SERPIND1,SERPINE1,SERPINA10,F2
PMID:29724795	(2018) The growth hormone-insulin-like growth factor-I axis in the diagnosis and treatment of growth disorders.	4	15	2.38	5.31e-05	9606.ENSP00000302665,9606.ENSP00000370473,9606.ENSP00000391826,9606.ENSP00000416683	IGF1,IGFBP3,IGF2,IGFALS
PMID:29988148	(2018) Cisplatin-activated PAI-1 secretion in the cancer-associated fibroblasts with paracrine effects promoting esophageal squamous cell carcinoma progression and causing chemoresistance.	4	15	2.38	5.31e-05	9606.ENSP00000223095,9606.ENSP00000226218,9606.ENSP00000339328,9606.ENSP00000361850	SERPINE1,VTN,PLAUR,PLAU
PMID:28219339	(2017) Deep Illumina sequencing reveals conserved and novel microRNAs in grass carp in response to grass carp reovirus infection.	4	15	2.38	5.31e-05	9606.ENSP00000226218,9606.ENSP00000306361,9606.ENSP00000308541,9606.ENSP00000377783	VTN,FGA,F2,PROS1
PMID:20722057	(2011) Amelioration of excess collagen IalphaI, fibrosis, and smooth muscle growth in TNBS-induced colitis in IGF-I(+-) mice.	4	15	2.38	5.31e-05	9606.ENSP00000226218,9606.ENSP00000302665,9606.ENSP00000370473,9606.ENSP00000391826	VTN,IGF1,IGFBP3,IGF2
PMID:21998707	(2011) The receptor for urokinase regulates TLR2 mediated inflammatory responses in neutrophils.	4	15	2.38	5.31e-05	9606.ENSP00000223095,9606.ENSP00000226218,9606.ENSP00000339328,9606.ENSP00000361850	SERPINE1,VTN,PLAUR,PLAU
PMID:15701164	(2005) Human breast cancer cell-mediated bone collagen degradation requires plasminogen activation and matrix metalloproteinase activity.	4	15	2.38	5.31e-05	9606.ENSP00000223095,9606.ENSP00000226218,9606.ENSP00000339328,9606.ENSP00000361850	SERPINE1,VTN,PLAUR,PLAU
PMID:23878812	(2013) Molecular functions of thyroid hormones and their clinical significance in liver-related diseases.	5	53	1.92	5.43e-05	9606.ENSP00000223095,9606.ENSP00000226218,9606.ENSP00000308541,9606.ENSP00000339328,9606.ENSP00000361850	SERPINE1,VTN,F2,PLAUR,PLAU
PMID:35370712	(2022) Efficacy and Mechanism of Buyang Huanwu Decoction in Patients With Ischemic Heart Failure: A Randomized, Double-Blind, Placebo-Controlled Trial Combined With Proteomic Analysis.	4	16	2.35	6.39e-05	9606.ENSP00000306099,9606.ENSP00000306361,9606.ENSP00000308541,9606.ENSP00000336829	FGB,FGA,F2,FGG
PMID:33096026	(2021) Large-Scale Multi-omic Analysis of COVID-19 Severity.	5	55	1.91	6.39e-05	9606.ENSP00000215727,9606.ENSP00000306099,9606.ENSP00000306361,9606.ENSP00000336829,9606.ENSP00000356382	SERPIND1,FGB,FGA,FGG,F13B
PMID:33582300	(2021) New Proteomic Signatures to Distinguish Between Zika and Dengue Infections.	4	16	2.35	6.39e-05	9606.ENSP00000306099,9606.ENSP00000306361,9606.ENSP00000336829,9606.ENSP00000393887	FGB,FGA,FGG,AHSG
PMID:33850564	(2021) Prognostic significance of uPA and uPAR expression in patients with cervical cancer undergoing radiotherapy.	4	16	2.35	6.39e-05	9606.ENSP00000223095,9606.ENSP00000226218,9606.ENSP00000339328,9606.ENSP00000361850	SERPINE1,VTN,PLAUR,PLAU
PMID:34991299	(2021) Balanced assessment of growth disorders using clinical, endocrinological, and genetic approaches.	4	16	2.35	6.39e-05	9606.ENSP00000302665,9606.ENSP00000370473,9606.ENSP00000391826,9606.ENSP00000416683	IGF1,IGFBP3,IGF2,IGFALS
PMID:32295584	(2020) The malaria parasite Plasmodium falciparum in red blood cells selectively takes up serum proteins that affect host pathogenicity.	4	16	2.35	6.39e-05	9606.ENSP00000226218,9606.ENSP00000308541,9606.ENSP00000377783,9606.ENSP00000393887	VTN,F2,PROS1,AHSG
PMID:30783124	(2019) The prognostic relevance of urokinase-type plasminogen activator (uPA) in the blood of patients with metastatic breast cancer.	4	16	2.35	6.39e-05	9606.ENSP00000223095,9606.ENSP00000226218,9606.ENSP00000339328,9606.ENSP00000361850	SERPINE1,VTN,PLAUR,PLAU
PMID:29463217	(2018) Elucidation of cross-species proteomic effects in human and hominin bone proteome identification through a bioinformatics experiment.	4	16	2.35	6.39e-05	9606.ENSP00000306361,9606.ENSP00000336829,9606.ENSP00000391826,9606.ENSP00000393887	FGA,FGG,IGF2,AHSG
PMID:30249230	(2018) Associations among IGF-1, IGF2, IGF-1R, IGF-2R, IGFBP-3, insulin genetic polymorphisms and central precocious puberty in girls.	4	16	2.35	6.39e-05	9606.ENSP00000302665,9606.ENSP00000370473,9606.ENSP00000391826,9606.ENSP00000416683	IGF1,IGFBP3,IGF2,IGFALS
PMID:27764878	(2016) Environmental and Genetic Risk Factors Associated with Venous Thromboembolism.	4	16	2.35	6.39e-05	9606.ENSP00000261994,9606.ENSP00000308541,9606.ENSP00000336829,9606.ENSP00000377783	SERPINA10,F2,FGG,PROS1
PMID:25656928	(2015) Identification of circulating biomarkers in sera of Plasmodium knowlesi-infected malaria patients--comparison against Plasmodium vivax infection.	4	16	2.35	6.39e-05	9606.ENSP00000306099,9606.ENSP00000306361,9606.ENSP00000336829,9606.ENSP00000393887	FGB,FGA,FGG,AHSG
PMID:22252855	(2012) Genetic characterization of vocal fold lesions: leukoplakia and carcinoma.	4	16	2.35	6.39e-05	9606.ENSP00000223095,9606.ENSP00000302665,9606.ENSP00000361850,9606.ENSP00000370473	SERPINE1,IGF1,PLAU,IGFBP3
PMID:22567008	(2012) Effect of vitronectin bound to insulin-like growth factor-I and insulin-like growth factor binding protein-3 on porcine enamel organ-derived epithelial cells.	4	16	2.35	6.39e-05	9606.ENSP00000226218,9606.ENSP00000302665,9606.ENSP00000370473,9606.ENSP00000391826	VTN,IGF1,IGFBP3,IGF2
PMID:21080117	(2011) Obesity and cancer risk: recent review and evidence.	4	16	2.35	6.39e-05	9606.ENSP00000302665,9606.ENSP00000370473,9606.ENSP00000391826,9606.ENSP00000416683	IGF1,IGFBP3,IGF2,IGFALS
PMID:20810604	(2010) Eighteen insulin-like growth factor pathway genes, circulating levels of IGF-I and its binding protein, and risk of prostate and breast cancer.	4	16	2.35	6.39e-05	9606.ENSP00000302665,9606.ENSP00000370473,9606.ENSP00000391826,9606.ENSP00000416683	IGF1,IGFBP3,IGF2,IGFALS
PMID:11266465	(2001) Plasminogen activator inhibitor 1 functions as a urokinase response modifier at the level of cell signaling and thereby promotes MCF-7 cell growth.	4	16	2.35	6.39e-05	9606.ENSP00000223095,9606.ENSP00000226218,9606.ENSP00000339328,9606.ENSP00000361850	SERPINE1,VTN,PLAUR,PLAU
PMID:34834485	(2021) Tumorigenic Aspects of MSC Senescence-Implication in Cancer Development and Therapy.	5	56	1.9	6.71e-05	9606.ENSP00000223095,9606.ENSP00000302665,9606.ENSP00000339328,9606.ENSP00000370473,9606.ENSP00000391826	SERPINE1,IGF1,PLAUR,IGFBP3,IGF2
PMID:29142235	(2017) Proteomic study revealed cellular assembly and lipid metabolism dysregulation in sepsis secondary to community-acquired pneumonia.	5	57	1.89	7.27e-05	9606.ENSP00000259396,9606.ENSP00000306099,9606.ENSP00000306361,9606.ENSP00000308541,9606.ENSP00000336829	ORM1,FGB,FGA,F2,FGG
PMID:26672892	(2015) Genetics of ischaemic stroke in young adults.	5	57	1.89	7.27e-05	9606.ENSP00000223095,9606.ENSP00000306099,9606.ENSP00000306361,9606.ENSP00000308541,9606.ENSP00000336829	SERPINE1,FGB,FGA,F2,FGG
PMID:35073935	(2022) Variability in newborn telomere length is explained by inheritance and intrauterine environment.	4	17	2.32	7.49e-05	9606.ENSP00000223095,9606.ENSP00000302665,9606.ENSP00000370473,9606.ENSP00000391826	SERPINE1,IGF1,IGFBP3,IGF2
PMID:32847144	(2020) Breast Tumor Cell Invasion and Pro-Invasive Activity of Cancer-Associated Fibroblasts Co-Targeted by Novel Urokinase-Derived Decapeptides.	4	17	2.32	7.49e-05	9606.ENSP00000226218,9606.ENSP00000302665,9606.ENSP00000339328,9606.ENSP00000391826	VTN,IGF1,PLAUR,IGF2
PMID:25275492	(2014) Molecular pathology of rare bleeding disorders (RBDs) in India: a systematic review.	4	17	2.32	7.49e-05	9606.ENSP00000306099,9606.ENSP00000306361,9606.ENSP00000308541,9606.ENSP00000336829	FGB,FGA,F2,FGG
PMID:22447922	(2012) Comparison of the RNA-based EndoPredict multigene test between core biopsies and corresponding surgical breast cancer sections.	4	17	2.32	7.49e-05	9606.ENSP00000223095,9606.ENSP00000292401,9606.ENSP00000339328,9606.ENSP00000361850	SERPINE1,AZGP1,PLAUR,PLAU
PMID:22312466	(2011) Serpin Inhibition Mechanism: A Delicate Balance between Native Metastable State and Polymerization.	4	17	2.32	7.49e-05	9606.ENSP00000215727,9606.ENSP00000223095,9606.ENSP00000226218,9606.ENSP00000261994	SERPIND1,SERPINE1,VTN,SERPINA10
PMID:20028034	(2010) Residues essential for plasminogen binding by the cation-independent mannose 6-phosphate receptor.	4	17	2.32	7.49e-05	9606.ENSP00000308541,9606.ENSP00000339328,9606.ENSP00000361850,9606.ENSP00000391826	F2,PLAUR,PLAU,IGF2
PMID:18947391	(2008) Hemostasis and ageing.	4	17	2.32	7.49e-05	9606.ENSP00000215727,9606.ENSP00000223095,9606.ENSP00000308541,9606.ENSP00000377783	SERPIND1,SERPINE1,F2,PROS1
PMID:16737556	(2006) An overview of the serpin superfamily.	4	17	2.32	7.49e-05	9606.ENSP00000215727,9606.ENSP00000223095,9606.ENSP00000226218,9606.ENSP00000342850	SERPIND1,SERPINE1,VTN,SERPINA6
PMID:32143439	(2020) Biomarkers for the Noninvasive Diagnosis of Endometriosis: State of the Art and Future Perspectives.	5	58	1.88	7.68e-05	9606.ENSP00000292401,9606.ENSP00000302665,9606.ENSP00000370473,9606.ENSP00000391826,9606.ENSP00000393887	AZGP1,IGF1,IGFBP3,IGF2,AHSG
PMID:25522158	(2014) Transcriptome alterations of mitochondrial and coagulation function in schizophrenia by cortical sequencing analysis.	6	134	1.6	8.43e-05	9606.ENSP00000306099,9606.ENSP00000306361,9606.ENSP00000336829,9606.ENSP00000356382,9606.ENSP00000361850,9606.ENSP00000377783	FGB,FGA,FGG,F13B,PLAU,PROS1
PMID:35252131	(2022) Decellularized Tissues for Wound Healing: Towards Closing the Gap Between Scaffold Design and Effective Extracellular Matrix Remodeling.	5	60	1.87	8.91e-05	9606.ENSP00000223095,9606.ENSP00000226218,9606.ENSP00000302665,9606.ENSP00000308541,9606.ENSP00000361850	SERPINE1,VTN,IGF1,F2,PLAU
PMID:35349828	(2022) Coagulation factor protein abundance in the pre-septic state predicts coagulopathic activities that arise during late-stage murine sepsis.	4	18	2.3	8.91e-05	9606.ENSP00000215727,9606.ENSP00000306099,9606.ENSP00000306361,9606.ENSP00000336829	SERPIND1,FGB,FGA,FGG
PMID:33784208	(2021) Clotting in COVID-19: Is It All in the Genes?	4	18	2.3	8.91e-05	9606.ENSP00000223095,9606.ENSP00000339328,9606.ENSP00000361850,9606.ENSP00000377783	SERPINE1,PLAUR,PLAU,PROS1
PMID:33995485	(2021) Elevated Serum FGG Levels Prognosticate and Promote the Disease Progression in Prostate Cancer.	4	18	2.3	8.91e-05	9606.ENSP00000306099,9606.ENSP00000306361,9606.ENSP00000336829,9606.ENSP00000393887	FGB,FGA,FGG,AHSG
PMID:33000256	(2020) Knockdown of SERPINE1 reverses resistance of triple-negative breast cancer to paclitaxel via suppression of VEGFA.	4	18	2.3	8.91e-05	9606.ENSP00000223095,9606.ENSP00000226218,9606.ENSP00000339328,9606.ENSP00000361850	SERPINE1,VTN,PLAUR,PLAU
PMID:31173497	(2019) Proteomic profile of follicular fluid from patients with polycystic ovary syndrome (PCOS) submitted to in vitro fertilization (IVF) compared to oocyte donors.	4	18	2.3	8.91e-05	9606.ENSP00000226218,9606.ENSP00000259396,9606.ENSP00000308541,9606.ENSP00000393887	VTN,ORM1,F2,AHSG
PMID:31227708	(2019) A quantitative Streptococcus pyogenes-human protein-protein interaction map reveals localization of opsonizing antibodies.	4	18	2.3	8.91e-05	9606.ENSP00000226218,9606.ENSP00000306099,9606.ENSP00000306361,9606.ENSP00000336829	VTN,FGB,FGA,FGG
PMID:27050076	(2016) Deregulation of IGF-binding proteins -2 and -5 contributes to the development of endocrine resistant breast cancer in vitro.	4	18	2.3	8.91e-05	9606.ENSP00000226218,9606.ENSP00000302665,9606.ENSP00000370473,9606.ENSP00000391826	VTN,IGF1,IGFBP3,IGF2
PMID:25785861	(2015) IMD-4690, a novel specific inhibitor for plasminogen activator inhibitor-1, reduces allergic airway remodeling in a mouse model of chronic asthma via regulating angiogenesis and remodeling-related mediators.	4	18	2.3	8.91e-05	9606.ENSP00000215727,9606.ENSP00000223095,9606.ENSP00000226218,9606.ENSP00000339328	SERPIND1,SERPINE1,VTN,PLAUR
PMID:26445145	(2015) RNA-Seq Analysis of Abdominal Fat in Genetically Fat and Lean Chickens Highlights a Divergence in Expression of Genes Controlling Adiposity, Hemostasis, and Lipid Metabolism.	7	249	1.4	8.91e-05	9606.ENSP00000215727,9606.ENSP00000223095,9606.ENSP00000306099,9606.ENSP00000306361,9606.ENSP00000336829,9606.ENSP00000361850,9606.ENSP00000377783	SERPIND1,SERPINE1,FGB,FGA,FGG,PLAU,PROS1
PMID:20229239	(2010) Expression patterns of protein C inhibitor in mouse development.	4	18	2.3	8.91e-05	9606.ENSP00000215727,9606.ENSP00000223095,9606.ENSP00000261994,9606.ENSP00000361850	SERPIND1,SERPINE1,SERPINA10,PLAU
PMID:19008962	(2008) Clathrin and LRP-1-independent constitutive endocytosis and recycling of uPAR.	4	18	2.3	8.91e-05	9606.ENSP00000223095,9606.ENSP00000226218,9606.ENSP00000339328,9606.ENSP00000361850	SERPINE1,VTN,PLAUR,PLAU
PMID:33962049	(2021) Insulin-like growth factors: Ligands, binding proteins, and receptors.	5	61	1.86	9.4e-05	9606.ENSP00000226218,9606.ENSP00000302665,9606.ENSP00000342850,9606.ENSP00000370473,9606.ENSP00000391826	VTN,IGF1,SERPINA6,IGFBP3,IGF2
PMID:34829993	(2021) New Drug Targets to Prevent Death Due to Stroke: A Review Based on Results of Protein-Protein Interaction Network, Enrichment, and Annotation Analyses.	5	61	1.86	9.4e-05	9606.ENSP00000223095,9606.ENSP00000306099,9606.ENSP00000339328,9606.ENSP00000361850,9606.ENSP00000377783	SERPINE1,FGB,PLAUR,PLAU,PROS1
PMID:31762991	(2019) Tamarind: A diet-based strategy against lifestyle maladies.	5	61	1.86	9.4e-05	9606.ENSP00000215727,9606.ENSP00000223095,9606.ENSP00000306361,9606.ENSP00000308541,9606.ENSP00000336829	SERPIND1,SERPINE1,FGA,F2,FGG
PMID:33907720	(2021) Gene expression analysis of MCF7 cell lines of breast cancer treated with herbal extract of Cissampelos pareira revealed association with viral diseases.	5	62	1.86	0.0001	9606.ENSP00000223095,9606.ENSP00000226218,9606.ENSP00000302665,9606.ENSP00000391826,9606.ENSP00000416683	SERPINE1,VTN,IGF1,IGF2,IGFALS
PMID:35008616	(2021) Fibrinogen and Atherosclerotic Cardiovascular Diseases-Review of the Literature and Clinical Studies.	4	19	2.27	0.0001	9606.ENSP00000226218,9606.ENSP00000306099,9606.ENSP00000306361,9606.ENSP00000336829	VTN,FGB,FGA,FGG
PMID:31424116	(2020) Transcriptomic Analysis of Cellular Pathways in Healing Flexor Tendons of Plasminogen Activator Inhibitor 1 (PAI-1Serpine1) Null Mice.	4	19	2.27	0.0001	9606.ENSP00000223095,9606.ENSP00000226218,9606.ENSP00000339328,9606.ENSP00000361850	SERPINE1,VTN,PLAUR,PLAU
PMID:32305883	(2020) Coagulation disorders in coronavirus infected patients: COVID-19, SARS-CoV-1, MERS-CoV and lessons from the past.	4	19	2.27	0.0001	9606.ENSP00000223095,9606.ENSP00000306099,9606.ENSP00000336829,9606.ENSP00000361850	SERPINE1,FGB,FGG,PLAU
PMID:31144782	(2019) Identifying mutation-driven changes in gene functionality that lead to venous thromboembolism.	4	19	2.27	0.0001	9606.ENSP00000306361,9606.ENSP00000308541,9606.ENSP00000336829,9606.ENSP00000377783	FGA,F2,FGG,PROS1
PMID:26011296	(2015) The immediate and late effects of thyroid hormone (triiodothyronine) on murine coagulation gene transcription.	4	19	2.27	0.0001	9606.ENSP00000306361,9606.ENSP00000336829,9606.ENSP00000344458,9606.ENSP00000377783	FGA,FGG,PROZ,PROS1
PMID:24853186	(2014) Exogenous administration of protease-resistant, non-matrix-binding IGFBP-2 inhibits tumour growth in a murine model of breast cancer.	4	19	2.27	0.0001	9606.ENSP00000226218,9606.ENSP00000302665,9606.ENSP00000370473,9606.ENSP00000391826	VTN,IGF1,IGFBP3,IGF2
PMID:22654835	(2011) Genetic Defects in the Growth Hormone-IGF-I Axis Causing Growth Hormone Insensitivity and Impaired Linear Growth.	4	19	2.27	0.0001	9606.ENSP00000302665,9606.ENSP00000370473,9606.ENSP00000391826,9606.ENSP00000416683	IGF1,IGFBP3,IGF2,IGFALS
PMID:18421701	(2008) Genetic polymorphisms for the study of multifactorial stroke.	4	19	2.27	0.0001	9606.ENSP00000223095,9606.ENSP00000306099,9606.ENSP00000306361,9606.ENSP00000336829	SERPINE1,FGB,FGA,FGG
PMID:18980691	(2008) mtDNA depletion confers specific gene expression profiles in human cells grown in culture and in xenograft.	5	62	1.86	0.0001	9606.ENSP00000306099,9606.ENSP00000306361,9606.ENSP00000336829,9606.ENSP00000370473,9606.ENSP00000391826	FGB,FGA,FGG,IGFBP3,IGF2
PMID:9566979	(1998) Mannose 6-phosphateinsulin-like growth factor-II receptor targets the urokinase receptor to lysosomes via a novel binding interaction.	4	19	2.27	0.0001	9606.ENSP00000223095,9606.ENSP00000226218,9606.ENSP00000339328,9606.ENSP00000391826	SERPINE1,VTN,PLAUR,IGF2
PMID:35205837	(2022) Circulating Proteins Associated with Response and Resistance to Neoadjuvant Chemotherapy in HER2-Positive Breast Cancer.	5	63	1.85	0.00011	9606.ENSP00000226218,9606.ENSP00000259396,9606.ENSP00000308541,9606.ENSP00000377783,9606.ENSP00000393887	VTN,ORM1,F2,PROS1,AHSG
PMID:31035349	(2019) Altered Gene Response to Aflatoxin B1 in the Spleens of Susceptible and Resistant Turkeys.	5	64	1.84	0.00011	9606.ENSP00000215727,9606.ENSP00000306099,9606.ENSP00000306361,9606.ENSP00000308541,9606.ENSP00000393887	SERPIND1,FGB,FGA,F2,AHSG
PMID:29518953	(2018) A Neutrophil Proteomic Signature in Surgical Trauma Wounds.	5	63	1.85	0.00011	9606.ENSP00000226218,9606.ENSP00000306099,9606.ENSP00000306361,9606.ENSP00000308541,9606.ENSP00000336829	VTN,FGB,FGA,F2,FGG
PMID:28007936	(2016) Proteomics reveals the effects of sustained weight loss on the human plasma proteome.	5	64	1.84	0.00011	9606.ENSP00000215727,9606.ENSP00000259396,9606.ENSP00000292401,9606.ENSP00000342850,9606.ENSP00000394936	SERPIND1,ORM1,AZGP1,SERPINA6,ORM2
PMID:21365645	(2011) Steps in prostate cancer progression that lead to bone metastasis.	5	64	1.84	0.00011	9606.ENSP00000226218,9606.ENSP00000302665,9606.ENSP00000339328,9606.ENSP00000361850,9606.ENSP00000370473	VTN,IGF1,PLAUR,PLAU,IGFBP3
PMID:33674695	(2021) Metabolic consequences of obesity on the hypercoagulable state of polycystic ovary syndrome.	4	20	2.25	0.00012	9606.ENSP00000215727,9606.ENSP00000223095,9606.ENSP00000308541,9606.ENSP00000377783	SERPIND1,SERPINE1,F2,PROS1
PMID:34395518	(2021) Dynamic Observation of Autophagy and Transcriptome Profiles in a Mouse Model of Bleomycin-Induced Pulmonary Fibrosis.	5	65	1.84	0.00012	9606.ENSP00000261994,9606.ENSP00000292401,9606.ENSP00000302665,9606.ENSP00000361850,9606.ENSP00000370473	SERPINA10,AZGP1,IGF1,PLAU,IGFBP3
PMID:32024545	(2020) Plasminogen activator inhibitor-2 (PAI-2) overexpression supports bladder cancer development in PAI-1 knockout mice in N-butyl-N- (4-hydroxybutyl)-nitrosamine- induced bladder cancer mouse model.	4	20	2.25	0.00012	9606.ENSP00000223095,9606.ENSP00000226218,9606.ENSP00000339328,9606.ENSP00000361850	SERPINE1,VTN,PLAUR,PLAU
PMID:32337090	(2020) uPAR antibody (huATN-658) and Zometa reduce breast cancer growth and skeletal lesions.	4	20	2.25	0.00012	9606.ENSP00000223095,9606.ENSP00000226218,9606.ENSP00000339328,9606.ENSP00000361850	SERPINE1,VTN,PLAUR,PLAU
PMID:32496882	(2020) Limb functional recovery is impaired in fibroblast growth factor-2 (FGF2) deficient mice despite chronic ischaemia-induced vascular growth.	4	20	2.25	0.00012	9606.ENSP00000223095,9606.ENSP00000361850,9606.ENSP00000370473,9606.ENSP00000391826	SERPINE1,PLAU,IGFBP3,IGF2
PMID:30008028	(2018) Comparison of base-line and chemical-induced transcriptomic responses in HepaRG and RPTECTERT1 cells using TempO-Seq.	5	65	1.84	0.00012	9606.ENSP00000259396,9606.ENSP00000306099,9606.ENSP00000336829,9606.ENSP00000361850,9606.ENSP00000394936	ORM1,FGB,FGG,PLAU,ORM2
PMID:30417161	(2018) Urokinase-type Plasminogen Activator Induces Neurorepair in the Ischemic Brain.	4	20	2.25	0.00012	9606.ENSP00000223095,9606.ENSP00000226218,9606.ENSP00000339328,9606.ENSP00000361850	SERPINE1,VTN,PLAUR,PLAU
PMID:26634153	(2015) Dysfunctional High-Density Lipoprotein: An Innovative Target for Proteomics and Lipidomics.	5	65	1.84	0.00012	9606.ENSP00000223095,9606.ENSP00000226218,9606.ENSP00000259396,9606.ENSP00000292401,9606.ENSP00000308541	SERPINE1,VTN,ORM1,AZGP1,F2
PMID:25677449	(2014) uPA and PAI-1 as biomarkers in breast cancer: validated for clinical use in level-of-evidence-1 studies.	4	20	2.25	0.00012	9606.ENSP00000223095,9606.ENSP00000226218,9606.ENSP00000339328,9606.ENSP00000361850	SERPINE1,VTN,PLAUR,PLAU
PMID:23507661	(2013) Plasma proteome analysis reveals overlapping, yet distinct mechanisms of immune activation in chronic HCV and HIV infections.	4	20	2.25	0.00012	9606.ENSP00000308541,9606.ENSP00000370473,9606.ENSP00000391826,9606.ENSP00000416683	F2,IGFBP3,IGF2,IGFALS
PMID:22527174	(2012) Diabetes and cancer II: role of diabetes medications and influence of shared risk factors.	4	20	2.25	0.00012	9606.ENSP00000223095,9606.ENSP00000302665,9606.ENSP00000370473,9606.ENSP00000391826	SERPINE1,IGF1,IGFBP3,IGF2
PMID:22617030	(2012) A transformation in the mechanism by which the urokinase receptor signals provides a selection advantage for estrogen receptor-expressing breast cancer cells in the absence of estrogen.	4	20	2.25	0.00012	9606.ENSP00000223095,9606.ENSP00000226218,9606.ENSP00000339328,9606.ENSP00000361850	SERPINE1,VTN,PLAUR,PLAU
PMID:22770876	(2012) Patterns of deregulation of insulin growth factor signalling pathway in paediatric and adult gastrointestinal stromal tumours.	4	20	2.25	0.00012	9606.ENSP00000302665,9606.ENSP00000370473,9606.ENSP00000391826,9606.ENSP00000416683	IGF1,IGFBP3,IGF2,IGFALS
PMID:18819934	(2008) Sphingosine-1-phosphate and interleukin-1 independently regulate plasminogen activator inhibitor-1 and urokinase-type plasminogen activator receptor expression in glioblastoma cells: implications for invasiveness.	4	20	2.25	0.00012	9606.ENSP00000223095,9606.ENSP00000226218,9606.ENSP00000339328,9606.ENSP00000361850	SERPINE1,VTN,PLAUR,PLAU
PMID:34616619	(2021) Novel ACE2 protein interactions relevant to COVID-19 predicted by evolutionary rate correlations.	5	67	1.82	0.00013	9606.ENSP00000306099,9606.ENSP00000306361,9606.ENSP00000308541,9606.ENSP00000336829,9606.ENSP00000356382	FGB,FGA,F2,FGG,F13B
PMID:33193047	(2020) Alternative Splicing of Putative StrokeVascular Risk Factor Genes Expressed in Blood Following Ischemic Stroke Is Sexually Dimorphic and Cause-Specific.	5	67	1.82	0.00013	9606.ENSP00000223095,9606.ENSP00000306099,9606.ENSP00000306361,9606.ENSP00000308541,9606.ENSP00000356382	SERPINE1,FGB,FGA,F2,F13B
PMID:30459712	(2018) Tissue-Based Mapping of the Fathead Minnow (Pimephales promelas) Transcriptome and Proteome.	6	148	1.56	0.00013	9606.ENSP00000226218,9606.ENSP00000306099,9606.ENSP00000306361,9606.ENSP00000308541,9606.ENSP00000336829,9606.ENSP00000391826	VTN,FGB,FGA,F2,FGG,IGF2
PMID:30513885	(2018) The Different Facades of Retinal and Choroidal Endothelial Cells in Response to Hypoxia.	5	67	1.82	0.00013	9606.ENSP00000223095,9606.ENSP00000302665,9606.ENSP00000339328,9606.ENSP00000361850,9606.ENSP00000391826	SERPINE1,IGF1,PLAUR,PLAU,IGF2
PMID:35111367	(2022) Coagulation Disorders and Thrombosis in COVID-19 Patients and a Possible Mechanism Involving Endothelial Cells: A Review.	4	21	2.23	0.00014	9606.ENSP00000215727,9606.ENSP00000306099,9606.ENSP00000336829,9606.ENSP00000361850	SERPIND1,FGB,FGG,PLAU
PMID:34124160	(2021) Role of Fibrinolytic Enzymes in Anti-Thrombosis Therapy.	4	21	2.23	0.00014	9606.ENSP00000223095,9606.ENSP00000226218,9606.ENSP00000339328,9606.ENSP00000361850	SERPINE1,VTN,PLAUR,PLAU
PMID:29340250	(2018) Integrated genomic analyses of lung squamous cell carcinoma for identification of a possible competitive endogenous RNA network by means of TCGA datasets.	4	21	2.23	0.00014	9606.ENSP00000223095,9606.ENSP00000226218,9606.ENSP00000339328,9606.ENSP00000361850	SERPINE1,VTN,PLAUR,PLAU
PMID:29883366	(2018) Inactivation of hepatic ATRX in Atrx Foxg1cre mice prevents reversal of aging-like phenotypes by thyroxine.	4	21	2.23	0.00014	9606.ENSP00000302665,9606.ENSP00000370473,9606.ENSP00000391826,9606.ENSP00000416683	IGF1,IGFBP3,IGF2,IGFALS
PMID:30516130	(2018) Identification and partial characterization of a novel serpin from Eudiplozoon nipponicum (Monogenea, Polyopisthocotylea).	4	21	2.23	0.00014	9606.ENSP00000215727,9606.ENSP00000223095,9606.ENSP00000308541,9606.ENSP00000342850	SERPIND1,SERPINE1,F2,SERPINA6
PMID:29259155	(2017) Central IGF1 improves glucose tolerance and insulin sensitivity in mice.	4	21	2.23	0.00014	9606.ENSP00000302665,9606.ENSP00000370473,9606.ENSP00000391826,9606.ENSP00000416683	IGF1,IGFBP3,IGF2,IGFALS
PMID:27355404	(2016) Integration of Breast Cancer Secretomes with Clinical Data Elucidates Potential Serum Markers for Disease Detection, Diagnosis, and Prognosis.	5	68	1.82	0.00014	9606.ENSP00000215727,9606.ENSP00000223095,9606.ENSP00000292401,9606.ENSP00000302665,9606.ENSP00000391826	SERPIND1,SERPINE1,AZGP1,IGF1,IGF2
PMID:24391834	(2013) Metformin as an adjuvant drug against pediatric sarcomas: hypoxia limits therapeutic effects of the drug.	4	21	2.23	0.00014	9606.ENSP00000302665,9606.ENSP00000306361,9606.ENSP00000370473,9606.ENSP00000391826	IGF1,FGA,IGFBP3,IGF2
PMID:20848532	(2011) Endogenous IGFBP-3 regulates excess collagen expression in intestinal smooth muscle cells of Crohns disease strictures.	4	21	2.23	0.00014	9606.ENSP00000226218,9606.ENSP00000302665,9606.ENSP00000370473,9606.ENSP00000391826	VTN,IGF1,IGFBP3,IGF2
PMID:20546617	(2010) Quantitative proteomic analysis by iTRAQ(R) for the identification of candidate biomarkers in ovarian cancer serum.	4	21	2.23	0.00014	9606.ENSP00000226218,9606.ENSP00000259396,9606.ENSP00000306361,9606.ENSP00000394936	VTN,ORM1,FGA,ORM2
PMID:20563642	(2010) Could protein tertiary structure influence mammary transgene expression more than tissue specific codon usage?	4	21	2.23	0.00014	9606.ENSP00000302665,9606.ENSP00000306099,9606.ENSP00000306361,9606.ENSP00000336829	IGF1,FGB,FGA,FGG
PMID:18494938	(2008) Thrombin bound to a fibrin clot confers angiogenic and haemostatic properties on endothelial progenitor cells.	4	21	2.23	0.00014	9606.ENSP00000223095,9606.ENSP00000226218,9606.ENSP00000339328,9606.ENSP00000361850	SERPINE1,VTN,PLAUR,PLAU
PMID:35409074	(2022) Proteomic Profiling of Saliva and Tears in Radiated Head and Neck Cancer Patients as Compared to Primary Sjoegrens Syndrome Patients.	5	69	1.81	0.00015	9606.ENSP00000226218,9606.ENSP00000259396,9606.ENSP00000292401,9606.ENSP00000336829,9606.ENSP00000394936	VTN,ORM1,AZGP1,FGG,ORM2
PMID:33557137	(2021) Insulin-Like Growth Factor-1 (IGF-1) and Its Monitoring in Medical Diagnostic and in Sports.	4	22	2.21	0.00016	9606.ENSP00000302665,9606.ENSP00000370473,9606.ENSP00000391826,9606.ENSP00000416683	IGF1,IGFBP3,IGF2,IGFALS
PMID:33642369	(2021) The plasminogen activating system in the pathogenesis of Alzheimers disease.	4	22	2.21	0.00016	9606.ENSP00000223095,9606.ENSP00000226218,9606.ENSP00000339328,9606.ENSP00000361850	SERPINE1,VTN,PLAUR,PLAU
PMID:34445558	(2021) Iron-Quercetin Complex Preconditioning of Human Peripheral Blood Mononuclear Cells Accelerates Angiogenic and Fibroblast Migration: Implications for Wound Healing.	4	22	2.21	0.00016	9606.ENSP00000223095,9606.ENSP00000226218,9606.ENSP00000339328,9606.ENSP00000361850	SERPINE1,VTN,PLAUR,PLAU
PMID:31941975	(2020) Machine Learning Classifies Core and Outer Fucosylation of N-Glycoproteins Using Mass Spectrometry.	4	22	2.21	0.00016	9606.ENSP00000226218,9606.ENSP00000308541,9606.ENSP00000393887,9606.ENSP00000394936	VTN,F2,AHSG,ORM2
PMID:32164753	(2020) Biomarker-defined pathways for incident type 2 diabetes and coronary heart disease-a comparison in the MONICAKORA study.	4	22	2.21	0.00016	9606.ENSP00000302665,9606.ENSP00000370473,9606.ENSP00000391826,9606.ENSP00000393887	IGF1,IGFBP3,IGF2,AHSG
PMID:29940965	(2018) Quantitative proteomics analysis of vitreous body from type 2 diabetic patients with proliferative diabetic retinopathy.	4	22	2.21	0.00016	9606.ENSP00000226218,9606.ENSP00000259396,9606.ENSP00000306361,9606.ENSP00000393887	VTN,ORM1,FGA,AHSG
PMID:26982741	(2016) Single Nucleotide Variant rs2232710 in the Protein Z-Dependent Protease Inhibitor (ZPI, SERPINA10) Gene Is Not Associated with Deep Vein Thrombosis.	4	22	2.21	0.00016	9606.ENSP00000261994,9606.ENSP00000306361,9606.ENSP00000308541,9606.ENSP00000377783	SERPINA10,FGA,F2,PROS1
PMID:27004408	(2016) Plasminogen activator inhibitor-1 enhances radioresistance and aggressiveness of non-small cell lung cancer cells.	4	22	2.21	0.00016	9606.ENSP00000223095,9606.ENSP00000226218,9606.ENSP00000339328,9606.ENSP00000361850	SERPINE1,VTN,PLAUR,PLAU
PMID:27558531	(2016) Down-regulation of SerpinB2 is associated with gefitinib resistance in non-small cell lung cancer and enhances invadopodia-like structure protrusions.	4	22	2.21	0.00016	9606.ENSP00000223095,9606.ENSP00000226218,9606.ENSP00000339328,9606.ENSP00000361850	SERPINE1,VTN,PLAUR,PLAU
PMID:24672668	(2014) The central role of extracellular vesicles in the mechanisms of thrombosis in paroxysmal nocturnal haemoglobinuria: a review.	4	22	2.21	0.00016	9606.ENSP00000223095,9606.ENSP00000308541,9606.ENSP00000339328,9606.ENSP00000361850	SERPINE1,F2,PLAUR,PLAU
PMID:23874695	(2013) Diversity in protein profiles of individual calcium oxalate kidney stones.	4	22	2.21	0.00016	9606.ENSP00000226218,9606.ENSP00000308541,9606.ENSP00000344458,9606.ENSP00000393887	VTN,F2,PROZ,AHSG
PMID:22520978	(2012) Targeting the insulin growth factor receptor 1.	4	22	2.21	0.00016	9606.ENSP00000302665,9606.ENSP00000370473,9606.ENSP00000391826,9606.ENSP00000416683	IGF1,IGFBP3,IGF2,IGFALS
PMID:22682633	(2012) The insulin-like growth factor system in bone: basic and clinical implications.	4	22	2.21	0.00016	9606.ENSP00000302665,9606.ENSP00000370473,9606.ENSP00000391826,9606.ENSP00000416683	IGF1,IGFBP3,IGF2,IGFALS
PMID:23029186	(2012) Role of vegetation-associated protease activity in valve destruction in human infective endocarditis.	4	22	2.21	0.00016	9606.ENSP00000223095,9606.ENSP00000226218,9606.ENSP00000339328,9606.ENSP00000361850	SERPINE1,VTN,PLAUR,PLAU
PMID:21707474	(2011) Effects of altered plasminogen activator inhibitor-1 expression on cardiovascular disease.	4	22	2.21	0.00016	9606.ENSP00000223095,9606.ENSP00000226218,9606.ENSP00000339328,9606.ENSP00000361850	SERPINE1,VTN,PLAUR,PLAU
PMID:19483730	(2009) Cleaved high-molecular-weight kininogen and its domain 5 inhibit migration and invasion of human prostate cancer cells through the epidermal growth factor receptor pathway.	4	22	2.21	0.00016	9606.ENSP00000223095,9606.ENSP00000226218,9606.ENSP00000339328,9606.ENSP00000361850	SERPINE1,VTN,PLAUR,PLAU
PMID:35205745	(2022) Urokinase Receptor uPAR Downregulation in Neuroblastoma Leads to Dormancy, Chemoresistance and Metastasis.	4	23	2.19	0.00018	9606.ENSP00000223095,9606.ENSP00000226218,9606.ENSP00000339328,9606.ENSP00000361850	SERPINE1,VTN,PLAUR,PLAU
PMID:34422809	(2021) Vitamin D Enhances Radiosensitivity of Colorectal Cancer by Reversing Epithelial-Mesenchymal Transition.	4	23	2.19	0.00018	9606.ENSP00000223095,9606.ENSP00000226218,9606.ENSP00000339328,9606.ENSP00000361850	SERPINE1,VTN,PLAUR,PLAU
PMID:34490277	(2021) Targeting the Urokinase-Type Plasminogen Activator Receptor (uPAR) in Human Diseases With a View to Non-invasive Imaging and Therapeutic Intervention.	4	23	2.19	0.00018	9606.ENSP00000223095,9606.ENSP00000226218,9606.ENSP00000339328,9606.ENSP00000361850	SERPINE1,VTN,PLAUR,PLAU
PMID:34682802	(2021) Proteomic Analysis of Maternal Urine for the Early Detection of Preeclampsia and Fetal Growth Restriction.	4	23	2.19	0.00018	9606.ENSP00000259396,9606.ENSP00000292401,9606.ENSP00000342850,9606.ENSP00000394936	ORM1,AZGP1,SERPINA6,ORM2
PMID:35082830	(2021) Elevated Expression of Gamma-Glutamyl Hydrolase Is Associated With Poor Prognosis and Altered Immune Signature in Uterine Corpus Endometrial Carcinoma.	4	23	2.19	0.00018	9606.ENSP00000259396,9606.ENSP00000306361,9606.ENSP00000336829,9606.ENSP00000394936	ORM1,FGA,FGG,ORM2
PMID:30488488	(2019) Lymphotoxin-beta receptor-NIK signaling induces alternative RELBNF-kappaB2 activation to promote metastatic gene expression and cell migration in head and neck cancer.	4	23	2.19	0.00018	9606.ENSP00000223095,9606.ENSP00000306361,9606.ENSP00000339328,9606.ENSP00000361850	SERPINE1,FGA,PLAUR,PLAU
PMID:31553904	(2019) SILAC Analysis Reveals Increased Secretion of Hemostasis-Related Factors by Senescent Cells.	4	23	2.19	0.00018	9606.ENSP00000223095,9606.ENSP00000308541,9606.ENSP00000339328,9606.ENSP00000361850	SERPINE1,F2,PLAUR,PLAU
PMID:28278182	(2017) Serum amyloid A, protein Z, and C4b-binding protein beta chain as new potential biomarkers for pulmonary tuberculosis.	4	23	2.19	0.00018	9606.ENSP00000261994,9606.ENSP00000308541,9606.ENSP00000344458,9606.ENSP00000377783	SERPINA10,F2,PROZ,PROS1
PMID:29308009	(2017) Discovery and Longitudinal Evaluation of Candidate Biomarkers for Ischaemic Stroke by Mass Spectrometry-Based Proteomics.	4	23	2.19	0.00018	9606.ENSP00000306099,9606.ENSP00000308541,9606.ENSP00000377783,9606.ENSP00000391826	FGB,F2,PROS1,IGF2
PMID:25945837	(2015) Insulin-like growth factor binding protein-3 inhibits cell adhesion via suppression of integrin beta4 expression.	4	23	2.19	0.00018	9606.ENSP00000226218,9606.ENSP00000302665,9606.ENSP00000370473,9606.ENSP00000391826	VTN,IGF1,IGFBP3,IGF2
PMID:23592958	(2013) A computational model predicting disruption of blood vessel development.	4	23	2.19	0.00018	9606.ENSP00000223095,9606.ENSP00000226218,9606.ENSP00000302665,9606.ENSP00000339328	SERPINE1,VTN,IGF1,PLAUR
PMID:20197085	(2010) In vivo analysis of gene expression in long-lived mice lacking the pregnancy-associated plasma protein A (PappA) gene.	4	23	2.19	0.00018	9606.ENSP00000302665,9606.ENSP00000370473,9606.ENSP00000391826,9606.ENSP00000416683	IGF1,IGFBP3,IGF2,IGFALS
PMID:20506515	(2010) The IGF-I regulatory system and its impact on skeletal and energy homeostasis.	4	23	2.19	0.00018	9606.ENSP00000302665,9606.ENSP00000370473,9606.ENSP00000391826,9606.ENSP00000416683	IGF1,IGFBP3,IGF2,IGFALS
PMID:20677825	(2010) Depletion of abundant plasma proteins and limitations of plasma proteomics.	4	23	2.19	0.00018	9606.ENSP00000259396,9606.ENSP00000292401,9606.ENSP00000391826,9606.ENSP00000394936	ORM1,AZGP1,IGF2,ORM2
PMID:18835034	(2008) Plasminogen activator inhibitor-1 protects endothelial cells from FasL-mediated apoptosis.	4	23	2.19	0.00018	9606.ENSP00000223095,9606.ENSP00000226218,9606.ENSP00000339328,9606.ENSP00000361850	SERPINE1,VTN,PLAUR,PLAU
PMID:12821648	(2003) Low density lipoprotein receptor-related protein is a calreticulin coreceptor that signals focal adhesion disassembly.	4	23	2.19	0.00018	9606.ENSP00000223095,9606.ENSP00000302665,9606.ENSP00000339328,9606.ENSP00000391826	SERPINE1,IGF1,PLAUR,IGF2
PMID:34678949	(2021) Transcriptomic Analysis of Polyhexamethyleneguanidine-Induced Lung Injury in Mice after a Long-Term Recovery.	5	74	1.78	0.00019	9606.ENSP00000223095,9606.ENSP00000226218,9606.ENSP00000302665,9606.ENSP00000306361,9606.ENSP00000361850	SERPINE1,VTN,IGF1,FGA,PLAU
PMID:33194682	(2020) Isobaric Tags for Relative and Absolute Quantitation in Proteomic Analysis of Potential Biomarkers in Invasive Cancer, Ductal Carcinoma In Situ, and Mammary Fibroadenoma.	5	74	1.78	0.00019	9606.ENSP00000215727,9606.ENSP00000292401,9606.ENSP00000306099,9606.ENSP00000306361,9606.ENSP00000339328	SERPIND1,AZGP1,FGB,FGA,PLAUR
PMID:34196169	(2022) A homozygous duplication of the FGG exon 8-intron 8 junction causes congenital afibrinogenemia. Lessons learned from the study of a large consanguineous Turkish family.	3	3	2.95	0.0002	9606.ENSP00000306099,9606.ENSP00000306361,9606.ENSP00000336829	FGB,FGA,FGG
PMID:34261148	(2022) Dysfibrinogenemia-Potential Impact of Genotype on Thrombosis or Bleeding.	3	3	2.95	0.0002	9606.ENSP00000306099,9606.ENSP00000306361,9606.ENSP00000336829	FGB,FGA,FGG
PMID:34297416	(2022) Systematic review of human post-mortem immunohistochemical studies and bioinformatics analyses unveil the complexity of astrocyte reaction in Alzheimers disease.	6	194	1.44	0.0002	9606.ENSP00000223095,9606.ENSP00000302665,9606.ENSP00000306361,9606.ENSP00000361850,9606.ENSP00000370473,9606.ENSP00000391826	SERPINE1,IGF1,FGA,PLAU,IGFBP3,IGF2
PMID:35068944	(2022) COVID-19 and Panax ginseng: Targeting platelet aggregation, thrombosis and the coagulation pathway.	4	28	2.1	0.0002	9606.ENSP00000215727,9606.ENSP00000306099,9606.ENSP00000306361,9606.ENSP00000336829	SERPIND1,FGB,FGA,FGG
PMID:35073585	(2022) Mutations Accounting for Congenital Fibrinogen Disorders: An Update.	3	3	2.95	0.0002	9606.ENSP00000306099,9606.ENSP00000306361,9606.ENSP00000336829	FGB,FGA,FGG
PMID:35079043	(2022) Early downregulation of hsa-miR-144-3p in serum from drug-naive Parkinsons disease patients.	3	3	2.95	0.0002	9606.ENSP00000306099,9606.ENSP00000306361,9606.ENSP00000336829	FGB,FGA,FGG
PMID:35090661	(2022) Mass spectrometry applied to diagnosis, prognosis, and therapeutic targets identification for the novel coronavirus SARS-CoV-2: A review.	4	28	2.1	0.0002	9606.ENSP00000261994,9606.ENSP00000306099,9606.ENSP00000306361,9606.ENSP00000336829	SERPINA10,FGB,FGA,FGG
PMID:35103283	(2022) Polymeric biocompatible iron oxide nanoparticles labeled with peptides for imaging in ovarian cancer.	3	4	2.82	0.0002	9606.ENSP00000223095,9606.ENSP00000226218,9606.ENSP00000339328	SERPINE1,VTN,PLAUR
PMID:35119778	(2022) Optimization of small extracellular vesicle isolation from expressed prostatic secretions in urine for in-depth proteomic analysis.	5	80	1.74	0.0002	9606.ENSP00000226218,9606.ENSP00000259396,9606.ENSP00000306099,9606.ENSP00000306361,9606.ENSP00000336829	VTN,ORM1,FGB,FGA,FGG
PMID:35154570	(2022) Upregulated IGFBP3 with Aging Is Involved in Modulating Apoptosis, Oxidative Stress, and Fibrosis: A Target of Age-Related Erectile Dysfunction.	4	34	2.02	0.0002	9606.ENSP00000215727,9606.ENSP00000223095,9606.ENSP00000302665,9606.ENSP00000370473	SERPIND1,SERPINE1,IGF1,IGFBP3
PMID:35156107	(2022) Review of evidence implicating the plasminogen activator system in blood-brain barrier dysfunction associated with Alzheimers disease.	4	25	2.15	0.0002	9606.ENSP00000223095,9606.ENSP00000226218,9606.ENSP00000339328,9606.ENSP00000361850	SERPINE1,VTN,PLAUR,PLAU
PMID:35162976	(2022) Development of Transient Recombinant Expression and Affinity Chromatography Systems for Human Fibrinogen.	3	5	2.73	0.0002	9606.ENSP00000306099,9606.ENSP00000306361,9606.ENSP00000336829	FGB,FGA,FGG
PMID:35197359	(2022) Associations of Stages of Objective Memory Impairment With Amyloid PET and Structural MRI: The A4 Study.	3	4	2.82	0.0002	9606.ENSP00000306099,9606.ENSP00000306361,9606.ENSP00000336829	FGB,FGA,FGG
PMID:35198099	(2022) The role of IGF-pathway biomarkers in determining risks, screening, and prognosis in lung cancer.	4	34	2.02	0.0002	9606.ENSP00000302665,9606.ENSP00000370473,9606.ENSP00000391826,9606.ENSP00000416683	IGF1,IGFBP3,IGF2,IGFALS
PMID:35285059	(2022) Altered fibrinogen level and fibrin clot structure in myostatin homozygous mutant pig.	3	5	2.73	0.0002	9606.ENSP00000306099,9606.ENSP00000306361,9606.ENSP00000336829	FGB,FGA,FGG
PMID:35300411	(2022) Integrins and Epithelial-Mesenchymal Cooperation in the Tumor Microenvironment of Muscle-Invasive Lethal Cancers.	4	30	2.07	0.0002	9606.ENSP00000226218,9606.ENSP00000302665,9606.ENSP00000339328,9606.ENSP00000391826	VTN,IGF1,PLAUR,IGF2
PMID:35328392	(2022) A New Role of Acute Phase Proteins: Local Production Is an Ancient, General Stress-Response System of Mammalian Cells.	4	29	2.09	0.0002	9606.ENSP00000223095,9606.ENSP00000261994,9606.ENSP00000306361,9606.ENSP00000336829	SERPINE1,SERPINA10,FGA,FGG
PMID:35359923	(2022) TMT-Based Quantitative Proteomics Analysis of Synovial Fluid-Derived Exosomes in Inflammatory Arthritis.	4	27	2.12	0.0002	9606.ENSP00000215727,9606.ENSP00000226218,9606.ENSP00000259396,9606.ENSP00000393887	SERPIND1,VTN,ORM1,AHSG
PMID:35401527	(2022) Proteomics Analysis of Aqueous Humor and Rejected Graft in Pig-to-Non-Human Primate Corneal Xenotransplantation.	5	79	1.75	0.0002	9606.ENSP00000215727,9606.ENSP00000226218,9606.ENSP00000292401,9606.ENSP00000308541,9606.ENSP00000393887	SERPIND1,VTN,AZGP1,F2,AHSG
PMID:35431446	(2022) Various phenotypes of short stature with heterozygous IGF-1 receptor (IGF1R) mutations.	4	24	2.17	0.0002	9606.ENSP00000302665,9606.ENSP00000370473,9606.ENSP00000391826,9606.ENSP00000416683	IGF1,IGFBP3,IGF2,IGFALS
PMID:35528832	(2022) Declining Levels and Bioavailability of IGF-I in Cardiovascular Aging Associate With QT Prolongation-Results From the 1946 British Birth Cohort.	3	3	2.95	0.0002	9606.ENSP00000302665,9606.ENSP00000370473,9606.ENSP00000391826	IGF1,IGFBP3,IGF2
PMID:35726641	(2022) Circulating insulin-like growth factors and risks of overall, aggressive and early-onset prostate cancer: a collaborative analysis of 20 prospective studies and Mendelian randomization analysis.	3	5	2.73	0.0002	9606.ENSP00000302665,9606.ENSP00000370473,9606.ENSP00000391826	IGF1,IGFBP3,IGF2
PMID:35773760	(2022) [Analysis of two pedigrees affected with inherited dysfibrinogenemia due to a novel c.1115 T>A variant of the FGB gene].	3	3	2.95	0.0002	9606.ENSP00000306099,9606.ENSP00000306361,9606.ENSP00000336829	FGB,FGA,FGG
PMID:35830688	(2022) Circulating insulin-like growth factor (IGF) system adaptations in hibernating brown bears indicate increased tissue IGF availability.	3	4	2.82	0.0002	9606.ENSP00000302665,9606.ENSP00000370473,9606.ENSP00000391826	IGF1,IGFBP3,IGF2
PMID:35880881	(2022) Elucidating Mechanisms of Tolerance to Salmonella Typhimurium across Long-Term Infections Using the Collaborative Cross.	3	5	2.73	0.0002	9606.ENSP00000306099,9606.ENSP00000306361,9606.ENSP00000336829	FGB,FGA,FGG
PMID:35898617	(2022) Tetramethylpyrazine Protects Endothelial Injury and Antithrombosis via Antioxidant and Antiapoptosis in HUVECs and Zebrafish.	3	4	2.82	0.0002	9606.ENSP00000306099,9606.ENSP00000306361,9606.ENSP00000336829	FGB,FGA,FGG
PMID:35907924	(2022) Structural basis for assembly and disassembly of the IGFIGFBPALS ternary complex.	3	3	2.95	0.0002	9606.ENSP00000302665,9606.ENSP00000370473,9606.ENSP00000416683	IGF1,IGFBP3,IGFALS
PMID:32703799	(2021) Vitronectin stabilizes intravascular adhesion of neutrophils by coordinating beta2 integrin clustering.	4	29	2.09	0.0002	9606.ENSP00000223095,9606.ENSP00000226218,9606.ENSP00000339328,9606.ENSP00000361850	SERPINE1,VTN,PLAUR,PLAU
PMID:32939696	(2021) Mutations in inherited fibrinogen disorders correlated with clinical features in the Chinese population.	3	4	2.82	0.0002	9606.ENSP00000306099,9606.ENSP00000306361,9606.ENSP00000336829	FGB,FGA,FGG
PMID:33106390	(2021) ANGPTL6 Genetic Variants Are an Underlying Cause of Familial Intracranial Aneurysms.	3	5	2.73	0.0002	9606.ENSP00000306099,9606.ENSP00000306361,9606.ENSP00000336829	FGB,FGA,FGG
PMID:33184749	(2021) Proteomic Analysis of Serum Differentially Expressed Proteins Between Allergic Bronchopulmonary Aspergillosis and Asthma.	3	4	2.82	0.0002	9606.ENSP00000226218,9606.ENSP00000259396,9606.ENSP00000342850	VTN,ORM1,SERPINA6
PMID:33269951	(2021) Reversion from chronic migraine to episodic migraine following treatment with erenumab: Results of a post-hoc analysis of a randomized, 12-week, double-blind study and a 52-week, open-label extension.	3	3	2.95	0.0002	9606.ENSP00000306099,9606.ENSP00000306361,9606.ENSP00000336829	FGB,FGA,FGG
PMID:33503446	(2021) Multi-organ proteomic landscape of COVID-19 autopsies.	5	81	1.74	0.0002	9606.ENSP00000215727,9606.ENSP00000223095,9606.ENSP00000306099,9606.ENSP00000306361,9606.ENSP00000336829	SERPIND1,SERPINE1,FGB,FGA,FGG
PMID:33535668	(2021) The Role of the Plasminogen Activation System in Angioedema: Novel Insights on the Pathogenesis.	4	27	2.12	0.0002	9606.ENSP00000223095,9606.ENSP00000226218,9606.ENSP00000339328,9606.ENSP00000361850	SERPINE1,VTN,PLAUR,PLAU
PMID:33543789	(2021) Enantiomer-specific pharmacokinetics of D,L-3-hydroxybutyrate: Implications for the treatment of multiple acyl-CoA dehydrogenase deficiency.	3	4	2.82	0.0002	9606.ENSP00000306099,9606.ENSP00000306361,9606.ENSP00000336829	FGB,FGA,FGG
PMID:33569646	(2021) An antibody-free LC-MSMS method for the quantification of intact insulin-like growth factors 1 and 2 in human plasma.	3	4	2.82	0.0002	9606.ENSP00000302665,9606.ENSP00000370473,9606.ENSP00000391826	IGF1,IGFBP3,IGF2
PMID:33570674	(2021) Dydrogesterone Affects the Transcription of Genes in Innate Immune and Coagulation Cascade in Zebrafish Embryos.	3	5	2.73	0.0002	9606.ENSP00000306099,9606.ENSP00000306361,9606.ENSP00000336829	FGB,FGA,FGG
PMID:33602999	(2021) Cerebrospinal fluid proteome shows disrupted neuronal development in multiple sclerosis.	4	29	2.09	0.0002	9606.ENSP00000306099,9606.ENSP00000306361,9606.ENSP00000336829,9606.ENSP00000377783	FGB,FGA,FGG,PROS1
PMID:33604378	(2021) Targeted Gene Candidates for Treatment and Early Diagnosis of Age-Related Macular Degeneration.	4	33	2.03	0.0002	9606.ENSP00000226218,9606.ENSP00000302665,9606.ENSP00000370473,9606.ENSP00000391826	VTN,IGF1,IGFBP3,IGF2
PMID:33604912	(2021) Fibrinogen heterogeneity in horses.	3	4	2.82	0.0002	9606.ENSP00000306099,9606.ENSP00000306361,9606.ENSP00000336829	FGB,FGA,FGG
PMID:33671427	(2021) Peripheral Nerve Regeneration Using a Cytokine Cocktail Secreted by Skeletal Muscle-Derived Stem Cells in a Mouse Model.	4	27	2.12	0.0002	9606.ENSP00000223095,9606.ENSP00000302665,9606.ENSP00000370473,9606.ENSP00000391826	SERPINE1,IGF1,IGFBP3,IGF2
PMID:33724185	(2021) Seroconversion stages COVID19 into distinct pathophysiological states.	5	91	1.69	0.0002	9606.ENSP00000261994,9606.ENSP00000306099,9606.ENSP00000306361,9606.ENSP00000308541,9606.ENSP00000361850	SERPINA10,FGB,FGA,F2,PLAU
PMID:33727127	(2021) Central administration of insulin-like growth factor-2 suppresses food intake in chicks.	3	5	2.73	0.0002	9606.ENSP00000302665,9606.ENSP00000370473,9606.ENSP00000391826	IGF1,IGFBP3,IGF2
PMID:33744972	(2021) A Comprehensive Phylogenetic Analysis of the Serpin Superfamily.	4	25	2.15	0.0002	9606.ENSP00000215727,9606.ENSP00000223095,9606.ENSP00000226218,9606.ENSP00000308541	SERPIND1,SERPINE1,VTN,F2
PMID:33746571	(2021) Identification of key genes and pathways in scleral extracellular matrix remodeling in glaucoma: Potential therapeutic agents discovered using bioinformatics analysis.	4	27	2.12	0.0002	9606.ENSP00000223095,9606.ENSP00000302665,9606.ENSP00000361850,9606.ENSP00000391826	SERPINE1,IGF1,PLAU,IGF2
PMID:33801741	(2021) Recent Advances in Anti-Metastatic Approaches of Herbal Medicines in 5 Major Cancers: From Traditional Medicine to Modern Drug Discovery.	5	75	1.77	0.0002	9606.ENSP00000223095,9606.ENSP00000302665,9606.ENSP00000339328,9606.ENSP00000361850,9606.ENSP00000370473	SERPINE1,IGF1,PLAUR,PLAU,IGFBP3
PMID:33803235	(2021) Assessing Plasmin Generation in Health and Disease.	4	26	2.14	0.0002	9606.ENSP00000223095,9606.ENSP00000226218,9606.ENSP00000306361,9606.ENSP00000361850	SERPINE1,VTN,FGA,PLAU
PMID:33804389	(2021) Congenital Hypofibrinogenemia in a Neonate with a Novel Mutation in the FGB Gene.	3	3	2.95	0.0002	9606.ENSP00000306099,9606.ENSP00000306361,9606.ENSP00000336829	FGB,FGA,FGG
PMID:33827466	(2021) Prognostic value of suPAR and hsCRP on acute kidney injury after cardiac surgery.	3	4	2.82	0.0002	9606.ENSP00000223095,9606.ENSP00000339328,9606.ENSP00000361850	SERPINE1,PLAUR,PLAU
PMID:33891348	(2021) Effects of fremanezumab in patients with chronic migraine and comorbid depression: Subgroup analysis of the randomized HALO CM study.	3	4	2.82	0.0002	9606.ENSP00000306099,9606.ENSP00000306361,9606.ENSP00000336829	FGB,FGA,FGG
PMID:33901106	(2021) Identification of a novel mutation in congenital afibrinogenemia in Iranian patients.	3	3	2.95	0.0002	9606.ENSP00000306099,9606.ENSP00000306361,9606.ENSP00000336829	FGB,FGA,FGG
PMID:33918821	(2021) Overview of the Therapeutic Potential of Aptamers Targeting Coagulation Factors.	4	28	2.1	0.0002	9606.ENSP00000223095,9606.ENSP00000226218,9606.ENSP00000339328,9606.ENSP00000361850	SERPINE1,VTN,PLAUR,PLAU
PMID:33922229	(2021) Plasminogen Activators in Neurovascular and Neurodegenerative Disorders.	4	31	2.06	0.0002	9606.ENSP00000223095,9606.ENSP00000226218,9606.ENSP00000339328,9606.ENSP00000361850	SERPINE1,VTN,PLAUR,PLAU
PMID:33977395	(2021) An iron oxide nanoworm hybrid on an interdigitated microelectrode silica surface to detect abdominal aortic aneurysms.	3	4	2.82	0.0002	9606.ENSP00000302665,9606.ENSP00000370473,9606.ENSP00000391826	IGF1,IGFBP3,IGF2
PMID:34015304	(2021) Targeted next-generation sequencing reveals novel and known variants of thrombophilia associated genes in Saudi patients with venous thromboembolism.	3	4	2.82	0.0002	9606.ENSP00000215727,9606.ENSP00000261994,9606.ENSP00000377783	SERPIND1,SERPINA10,PROS1
PMID:34065002	(2021) Molecular Dynamic Simulations Suggest That Metabolite-Induced Post-Translational Modifications Alter the Behavior of the Fibrinogen Coiled-Coil Domain.	3	4	2.82	0.0002	9606.ENSP00000306099,9606.ENSP00000306361,9606.ENSP00000336829	FGB,FGA,FGG
PMID:34073002	(2021) Interfacial Modeling of Fibrinogen Adsorption onto LiNbO3 Single Crystal-Single Domain Surfaces.	3	3	2.95	0.0002	9606.ENSP00000306099,9606.ENSP00000306361,9606.ENSP00000336829	FGB,FGA,FGG
PMID:34082014	(2021) Multi-omics analysis of brain tissue metabolome and proteome reveals the protective effect of gross saponins of Tribulus terrestris L. fruit against ischemic stroke in rat.	3	4	2.82	0.0002	9606.ENSP00000306099,9606.ENSP00000306361,9606.ENSP00000336829	FGB,FGA,FGG
PMID:34110554	(2021) Immunothrombotic dysregulation in chagas disease and COVID-19: a comparative study of anticoagulation.	4	35	2.01	0.0002	9606.ENSP00000215727,9606.ENSP00000223095,9606.ENSP00000308541,9606.ENSP00000393887	SERPIND1,SERPINE1,F2,AHSG
PMID:34136918	(2021) Genetic Characterization of Short Stature Patients With Overlapping Features of Growth Hormone Insensitivity Syndromes.	4	28	2.1	0.0002	9606.ENSP00000302665,9606.ENSP00000370473,9606.ENSP00000391826,9606.ENSP00000416683	IGF1,IGFBP3,IGF2,IGFALS
PMID:34161114	(2021) Insulin-like growth factor (IGF) system and hormonal-metabolic profile in women with polycystic ovary syndrome.	3	4	2.82	0.0002	9606.ENSP00000302665,9606.ENSP00000370473,9606.ENSP00000391826	IGF1,IGFBP3,IGF2
PMID:34197775	(2021) Accelerated accumulation of fibrinogen peptide chains with Abeta deposition in Alzheimers disease (AD) mice and human AD brains.	3	3	2.95	0.0002	9606.ENSP00000306099,9606.ENSP00000306361,9606.ENSP00000336829	FGB,FGA,FGG
PMID:34200496	(2021) Plasma Proteomic Analysis in Morquio A Disease.	4	31	2.06	0.0002	9606.ENSP00000226218,9606.ENSP00000306099,9606.ENSP00000336829,9606.ENSP00000393887	VTN,FGB,FGG,AHSG
PMID:34205986	(2021) Hepatocrinology.	4	27	2.12	0.0002	9606.ENSP00000302665,9606.ENSP00000342850,9606.ENSP00000370473,9606.ENSP00000391826	IGF1,SERPINA6,IGFBP3,IGF2
PMID:34227249	(2021) Reasons for undergoing amyloid imaging among cognitively unimpaired older adults.	3	3	2.95	0.0002	9606.ENSP00000306099,9606.ENSP00000306361,9606.ENSP00000336829	FGB,FGA,FGG
PMID:34237695	(2021) Associations of circulating insulin-like growth factor-I with intake of dietary proteins and other macronutrients.	3	5	2.73	0.0002	9606.ENSP00000302665,9606.ENSP00000370473,9606.ENSP00000391826	IGF1,IGFBP3,IGF2
PMID:34273055	(2021) Association of decreased sperm motility and increased seminal plasma IGF-I, IGF-II, IGFBP-2, and PSA levels in infertile men.	3	5	2.73	0.0002	9606.ENSP00000302665,9606.ENSP00000370473,9606.ENSP00000391826	IGF1,IGFBP3,IGF2
PMID:34275736	(2021) Clinical and molecular characterization of Iranian patients with congenital fibrinogen disorders.	3	3	2.95	0.0002	9606.ENSP00000306099,9606.ENSP00000306361,9606.ENSP00000336829	FGB,FGA,FGG
PMID:34381778	(2021) Emodin Prevented Depression in Chronic Unpredicted Mild Stress-Exposed Rats by Targeting miR-139-5p5-Lipoxygenase.	4	25	2.15	0.0002	9606.ENSP00000306099,9606.ENSP00000306361,9606.ENSP00000336829,9606.ENSP00000393887	FGB,FGA,FGG,AHSG
PMID:34399021	(2021) COVID-19 and coagulopathy.	4	27	2.12	0.0002	9606.ENSP00000223095,9606.ENSP00000226218,9606.ENSP00000308541,9606.ENSP00000361850	SERPINE1,VTN,F2,PLAU
PMID:34431546	(2021) Prolonging the Triplet State Lifetimes of Rhenium Complexes with Imidazole-Pyridine Framework for Efficient CO2 Photoreduction.	3	3	2.95	0.0002	9606.ENSP00000306099,9606.ENSP00000306361,9606.ENSP00000336829	FGB,FGA,FGG
PMID:34440118	(2021) IGF1R as a Potential Pharmacological Target in Allergic Asthma.	4	33	2.03	0.0002	9606.ENSP00000302665,9606.ENSP00000370473,9606.ENSP00000391826,9606.ENSP00000416683	IGF1,IGFBP3,IGF2,IGFALS
PMID:34460979	(2021) Clinical features and genetic defect in six index patients with congenital fibrinogen disorders: Three novel mutations with one common mutation in Taiwans population.	3	3	2.95	0.0002	9606.ENSP00000306099,9606.ENSP00000306361,9606.ENSP00000336829	FGB,FGA,FGG
PMID:34485840	(2021) IGFBP-3 and TGF-beta inhibit growth in epithelial cells by stimulating type V TGF-beta receptor (TbetaR-V)-mediated tumor suppressor signaling.	4	33	2.03	0.0002	9606.ENSP00000223095,9606.ENSP00000302665,9606.ENSP00000370473,9606.ENSP00000391826	SERPINE1,IGF1,IGFBP3,IGF2
PMID:34497090	(2021) Insulin-Like Growth Factor 2 and Incidence of Liver Cancer in a Nested Case-Control Study.	3	3	2.95	0.0002	9606.ENSP00000302665,9606.ENSP00000370473,9606.ENSP00000391826	IGF1,IGFBP3,IGF2
PMID:34510837	(2021) The Matrisome Genes From Hepatitis B-Related Hepatocellular Carcinoma Unveiled.	5	93	1.68	0.0002	9606.ENSP00000223095,9606.ENSP00000302665,9606.ENSP00000370473,9606.ENSP00000391826,9606.ENSP00000416683	SERPINE1,IGF1,IGFBP3,IGF2,IGFALS
PMID:34531462	(2021) Shotgun-based proteomics of extracellular vesicles in Alzheimers disease reveals biomarkers involved in immunological and coagulation pathways.	4	35	2.01	0.0002	9606.ENSP00000259396,9606.ENSP00000356382,9606.ENSP00000394936,9606.ENSP00000416683	ORM1,F13B,ORM2,IGFALS
PMID:34548538	(2021) SWATH-MS for prospective identification of protein blood biomarkers of rtPA-associated intracranial hemorrhage in acute ischemic stroke: a pilot study.	4	24	2.17	0.0002	9606.ENSP00000306099,9606.ENSP00000336829,9606.ENSP00000370473,9606.ENSP00000393887	FGB,FGG,IGFBP3,AHSG
PMID:34577535	(2021) LRP1B: A Giant Lost in Cancer Translation.	4	35	2.01	0.0002	9606.ENSP00000223095,9606.ENSP00000226218,9606.ENSP00000339328,9606.ENSP00000361850	SERPINE1,VTN,PLAUR,PLAU
PMID:34597378	(2021) Fibrin-mediated growth restriction of early-stage human trophoblasts is switched to growth promotion through fibrinolysis.	3	5	2.73	0.0002	9606.ENSP00000223095,9606.ENSP00000339328,9606.ENSP00000361850	SERPINE1,PLAUR,PLAU
PMID:34631622	(2021) Birth Weight and Subsequent Risk of Total Leukemia and Acute Leukemia: A Systematic Review and Meta-Analysis.	3	3	2.95	0.0002	9606.ENSP00000302665,9606.ENSP00000370473,9606.ENSP00000391826	IGF1,IGFBP3,IGF2
PMID:34632362	(2021) Maturation of biomimetic hydroxyapatite in physiological fluids: a physicochemical and proteomic study.	4	31	2.06	0.0002	9606.ENSP00000223095,9606.ENSP00000306361,9606.ENSP00000391826,9606.ENSP00000393887	SERPINE1,FGA,IGF2,AHSG
PMID:34667143	(2021) The proteomic architecture of schizophrenia iPSC-derived cerebral organoids reveals alterations in GWAS and neuronal development factors.	4	32	2.05	0.0002	9606.ENSP00000226218,9606.ENSP00000306099,9606.ENSP00000306361,9606.ENSP00000336829	VTN,FGB,FGA,FGG
PMID:34682869	(2021) Effects of COVID-19 Lockdown on Weight, Body Composition, and Behavior of Children, Adolescents, and Young Adults with Prader-Willi Syndrome.	3	5	2.73	0.0002	9606.ENSP00000302665,9606.ENSP00000370473,9606.ENSP00000391826	IGF1,IGFBP3,IGF2
PMID:34697923	(2021) Evaluation of circulating IGF-I and IGFBP-3 as biomarkers for tumors in dogs.	3	5	2.73	0.0002	9606.ENSP00000302665,9606.ENSP00000370473,9606.ENSP00000391826	IGF1,IGFBP3,IGF2
PMID:34830001	(2021) Urinary Protein and Peptide Markers in Chronic Kidney Disease.	5	92	1.68	0.0002	9606.ENSP00000259396,9606.ENSP00000292401,9606.ENSP00000308541,9606.ENSP00000339328,9606.ENSP00000393887	ORM1,AZGP1,F2,PLAUR,AHSG
PMID:34858762	(2021) Role of Coagulation Profile in Predicting Disease Severity Among Patients of COVID-19.	3	4	2.82	0.0002	9606.ENSP00000306099,9606.ENSP00000308541,9606.ENSP00000336829	FGB,F2,FGG
PMID:34935642	(2021) E4 engages uPAR and enolase-1 and activates urokinase to exert antifibrotic effects.	4	25	2.15	0.0002	9606.ENSP00000223095,9606.ENSP00000226218,9606.ENSP00000339328,9606.ENSP00000361850	SERPINE1,VTN,PLAUR,PLAU
PMID:34948066	(2021) Proteomic Studies of Blood and Vascular Wall in Atherosclerosis.	5	100	1.65	0.0002	9606.ENSP00000226218,9606.ENSP00000259396,9606.ENSP00000292401,9606.ENSP00000391826,9606.ENSP00000393887	VTN,ORM1,AZGP1,IGF2,AHSG
PMID:31562819	(2020) Model-Informed Dose Selection for Xentuzumab, a Dual Insulin-Like Growth Factor-III-Neutralizing Antibody.	3	3	2.95	0.0002	9606.ENSP00000302665,9606.ENSP00000370473,9606.ENSP00000391826	IGF1,IGFBP3,IGF2
PMID:31725541	(2020) A Novel Frameshift Mutation in the FGA Gene (c.196 delT) Leading to Congenital Afibrinogenemia.	3	3	2.95	0.0002	9606.ENSP00000306099,9606.ENSP00000306361,9606.ENSP00000336829	FGB,FGA,FGG
PMID:31797075	(2020) Expression of urokinase-type plasminogen activator system in non-metastatic prostate cancer.	3	3	2.95	0.0002	9606.ENSP00000223095,9606.ENSP00000339328,9606.ENSP00000361850	SERPINE1,PLAUR,PLAU
PMID:31834863	(2020) Pathogeniclikely pathogenic variants in the SHOX, GHR and IGFALS genes among Indian children with idiopathic short stature.	3	5	2.73	0.0002	9606.ENSP00000302665,9606.ENSP00000370473,9606.ENSP00000416683	IGF1,IGFBP3,IGFALS
PMID:31876964	(2020) High-performance detection of an abdominal aortic aneurysm biomarker by immunosensing.	3	3	2.95	0.0002	9606.ENSP00000302665,9606.ENSP00000370473,9606.ENSP00000391826	IGF1,IGFBP3,IGF2
PMID:31884074	(2020) Circulating Levels of Insulin-like Growth Factor 1 and Insulin-like Growth Factor Binding Protein 3 Associate With Risk of Colorectal Cancer Based on Serologic and Mendelian Randomization Analyses.	3	5	2.73	0.0002	9606.ENSP00000302665,9606.ENSP00000370473,9606.ENSP00000391826	IGF1,IGFBP3,IGF2
PMID:31902742	(2020) A novel heterozygous STAT5B variant in a patient with short stature and partial growth hormone insensitivity (GHI).	3	5	2.73	0.0002	9606.ENSP00000302665,9606.ENSP00000370473,9606.ENSP00000416683	IGF1,IGFBP3,IGFALS
PMID:31922062	(2020) Predicting and Defining Steroid Resistance in Pediatric Nephrotic Syndrome Using Plasma Proteomics.	4	28	2.1	0.0002	9606.ENSP00000292401,9606.ENSP00000308541,9606.ENSP00000370473,9606.ENSP00000393887	AZGP1,F2,IGFBP3,AHSG
PMID:31941368	(2020) Protein Biomarkers and Risk of Atrial Fibrillation: The FHS.	4	26	2.14	0.0002	9606.ENSP00000223095,9606.ENSP00000302665,9606.ENSP00000370473,9606.ENSP00000416683	SERPINE1,IGF1,IGFBP3,IGFALS
PMID:31990070	(2020) Downregulation of uPAR promotes urokinase translocation into the nucleus and epithelial to mesenchymal transition in neuroblastoma.	4	34	2.02	0.0002	9606.ENSP00000223095,9606.ENSP00000226218,9606.ENSP00000339328,9606.ENSP00000361850	SERPINE1,VTN,PLAUR,PLAU
PMID:31995579	(2020) Impact of posttranslational modifications on atomistic structure of fibrinogen.	3	5	2.73	0.0002	9606.ENSP00000306099,9606.ENSP00000306361,9606.ENSP00000336829	FGB,FGA,FGG
PMID:32047479	(2020) Is Embryo Cryopreservation Causing Macrosomia-and What Else?	3	3	2.95	0.0002	9606.ENSP00000302665,9606.ENSP00000370473,9606.ENSP00000391826	IGF1,IGFBP3,IGF2
PMID:32049636	(2020) Fetuin-A and fetal growth in gestational diabetes mellitus.	3	5	2.73	0.0002	9606.ENSP00000302665,9606.ENSP00000391826,9606.ENSP00000393887	IGF1,IGF2,AHSG
PMID:32114373	(2020) The IGF system and longitudinal growth in preterm infants in relation to gestational age, birth weight and gender.	3	4	2.82	0.0002	9606.ENSP00000302665,9606.ENSP00000370473,9606.ENSP00000391826	IGF1,IGFBP3,IGF2
PMID:32151566	(2020) Regulation of gene expression by growth hormone.	4	24	2.17	0.0002	9606.ENSP00000302665,9606.ENSP00000370473,9606.ENSP00000391826,9606.ENSP00000416683	IGF1,IGFBP3,IGF2,IGFALS
PMID:32165239	(2020) Analysing the nanoparticle-protein corona for potential molecular target identification.	5	80	1.74	0.0002	9606.ENSP00000226218,9606.ENSP00000306361,9606.ENSP00000308541,9606.ENSP00000344458,9606.ENSP00000393887	VTN,FGA,F2,PROZ,AHSG
PMID:32172019	(2020) Relative contribution of LOX10, green leaf volatiles and JA to wound-induced local and systemic oxylipin and hormone signature in Zea mays (maize).	3	3	2.95	0.0002	9606.ENSP00000306099,9606.ENSP00000306361,9606.ENSP00000336829	FGB,FGA,FGG
PMID:32228225	(2020) Congenital fibrinogen disorder caused by digenic mutations of the FGA and FGB genes.	3	3	2.95	0.0002	9606.ENSP00000306099,9606.ENSP00000306361,9606.ENSP00000336829	FGB,FGA,FGG
PMID:32252214	(2020) Effect of -202 AC IGFBP-3 polymorphisms on growth responses in children with idiopathic short stature.	3	3	2.95	0.0002	9606.ENSP00000302665,9606.ENSP00000370473,9606.ENSP00000391826	IGF1,IGFBP3,IGF2
PMID:32349538	(2020) Dizziness and vertigo during the prodromal phase and headache phase of migraine: A systematic review and meta-analysis.	3	3	2.95	0.0002	9606.ENSP00000306099,9606.ENSP00000306361,9606.ENSP00000336829	FGB,FGA,FGG
PMID:32381392	(2020) The expression of urokinase-type plasminogen activator system in upper tract urothelial carcinoma and its prognostic value after radical nephroureterectomy.	3	3	2.95	0.0002	9606.ENSP00000223095,9606.ENSP00000339328,9606.ENSP00000361850	SERPINE1,PLAUR,PLAU
PMID:32471225	(2020) Multiscale Network Modeling of Fibrin Fibers and Fibrin Clots with Protofibril Binding Mechanics.	3	3	2.95	0.0002	9606.ENSP00000306099,9606.ENSP00000306361,9606.ENSP00000336829	FGB,FGA,FGG
PMID:32479494	(2020) Liver gene regulation of hemostasis-related factors is altered by experimental snake envenomation in mice.	4	27	2.12	0.0002	9606.ENSP00000306099,9606.ENSP00000306361,9606.ENSP00000308541,9606.ENSP00000336829	FGB,FGA,F2,FGG
PMID:32527971	(2020) Characterizing opioid use in a US population with migraine: Results from the CaMEO study.	3	3	2.95	0.0002	9606.ENSP00000306099,9606.ENSP00000306361,9606.ENSP00000336829	FGB,FGA,FGG
PMID:32548700	(2020) IGF-1 and cardiometabolic diseases: a Mendelian randomisation study.	3	4	2.82	0.0002	9606.ENSP00000302665,9606.ENSP00000370473,9606.ENSP00000391826	IGF1,IGFBP3,IGF2
PMID:32588362	(2020) Association of allelic polymorphisms of IGFALS gene with growth traits in Makouei and Ghezel sheep breeds.	3	3	2.95	0.0002	9606.ENSP00000302665,9606.ENSP00000370473,9606.ENSP00000416683	IGF1,IGFBP3,IGFALS
PMID:32635314	(2020) Both Low and High PAPP-A Concentrations in the First Trimester of Pregnancy Are Associated with Increased Risk of Delivery before 32 Weeks in Twin Gestation.	3	5	2.73	0.0002	9606.ENSP00000302665,9606.ENSP00000370473,9606.ENSP00000391826	IGF1,IGFBP3,IGF2
PMID:32639687	(2020) Molecular and clinical profile of congenital fibrinogen disorders in Iran, identification of two novel mutations.	3	3	2.95	0.0002	9606.ENSP00000306099,9606.ENSP00000306361,9606.ENSP00000336829	FGB,FGA,FGG
PMID:32642640	(2020) Comparative proteomic analysis of human mesenchymal stromal cell behavior on calcium phosphate ceramics with different osteoinductive potential.	4	31	2.06	0.0002	9606.ENSP00000223095,9606.ENSP00000302665,9606.ENSP00000391826,9606.ENSP00000393887	SERPINE1,IGF1,IGF2,AHSG
PMID:32643535	(2020) The clinical value of suPAR in diagnosis and prediction for patients with chronic obstructive pulmonary disease: a systematic review and meta-analysis.	3	5	2.73	0.0002	9606.ENSP00000223095,9606.ENSP00000339328,9606.ENSP00000361850	SERPINE1,PLAUR,PLAU
PMID:32648312	(2020) Ruminal epithelial insulin-like growth factor-binding proteins 2, 3, and 6 are associated with epithelial cell proliferation.	3	5	2.73	0.0002	9606.ENSP00000302665,9606.ENSP00000370473,9606.ENSP00000391826	IGF1,IGFBP3,IGF2
PMID:32747522	(2020) Effect of fremanezumab on quality of life and productivity in patients with chronic migraine.	3	4	2.82	0.0002	9606.ENSP00000306099,9606.ENSP00000306361,9606.ENSP00000336829	FGB,FGA,FGG
PMID:32798764	(2020) Antiviral properties of placental growth factors: A novel therapeutic approach for COVID-19 treatment.	5	76	1.77	0.0002	9606.ENSP00000223095,9606.ENSP00000302665,9606.ENSP00000339328,9606.ENSP00000370473,9606.ENSP00000391826	SERPINE1,IGF1,PLAUR,IGFBP3,IGF2
PMID:32828812	(2020) Expression of acid-labile subunit (ALS) in developing and adult zebrafish and its role in dorso-ventral patterning during development.	3	3	2.95	0.0002	9606.ENSP00000302665,9606.ENSP00000370473,9606.ENSP00000416683	IGF1,IGFBP3,IGFALS
PMID:32851066	(2020) Transcriptome Profiling across Five Tissues of Giant Panda.	4	30	2.07	0.0002	9606.ENSP00000306099,9606.ENSP00000306361,9606.ENSP00000336829,9606.ENSP00000393887	FGB,FGA,FGG,AHSG
PMID:32852326	(2020) A rare heterozygous variant in FGB (Fibrinogen Merivale) causing hypofibrinogenemia in a Swedish family.	3	3	2.95	0.0002	9606.ENSP00000306099,9606.ENSP00000306361,9606.ENSP00000336829	FGB,FGA,FGG
PMID:32871307	(2020) Congenital fibrinogen disorder with a compound heterozygote possessing two novel FGB mutations, one qualitative and the other quantitative.	3	3	2.95	0.0002	9606.ENSP00000306099,9606.ENSP00000306361,9606.ENSP00000336829	FGB,FGA,FGG
PMID:32877229	(2020) Cancer-Associated Thrombosis: Risk Factors, Molecular Mechanisms, Future Management.	4	30	2.07	0.0002	9606.ENSP00000223095,9606.ENSP00000308541,9606.ENSP00000339328,9606.ENSP00000361850	SERPINE1,F2,PLAUR,PLAU
PMID:32933222	(2020) Serum Glycoproteomic Alterations in Patients with Diabetic Retinopathy.	4	31	2.06	0.0002	9606.ENSP00000215727,9606.ENSP00000226218,9606.ENSP00000308541,9606.ENSP00000393887	SERPIND1,VTN,F2,AHSG
PMID:32984071	(2020) Investigating Non-sterilizing Cure in TB Patients at the End of Successful Anti-TB Therapy.	4	26	2.14	0.0002	9606.ENSP00000259396,9606.ENSP00000306099,9606.ENSP00000336829,9606.ENSP00000356382	ORM1,FGB,FGG,F13B
PMID:33066390	(2020) COVID-19 Infection-Related Coagulopathy and Viscoelastic Methods: A Paradigm for Their Clinical Utility in Critical Illness.	3	5	2.73	0.0002	9606.ENSP00000223095,9606.ENSP00000308541,9606.ENSP00000361850	SERPINE1,F2,PLAU
PMID:33066767	(2020) Plug for the parasitophorous duct: a solution of two conundra.	3	4	2.82	0.0002	9606.ENSP00000226218,9606.ENSP00000308541,9606.ENSP00000377783	VTN,F2,PROS1
PMID:33088925	(2020) Prognostic value of plasminogen activator inhibitor-1 in biomarker exploration using multiplex immunoassay in patients with metastatic renal cell carcinoma treated with axitinib.	4	27	2.12	0.0002	9606.ENSP00000223095,9606.ENSP00000226218,9606.ENSP00000339328,9606.ENSP00000361850	SERPINE1,VTN,PLAUR,PLAU
PMID:33117283	(2020) Fetuin-A in Infants Born Small- or Large-for-Gestational-Age.	3	5	2.73	0.0002	9606.ENSP00000302665,9606.ENSP00000391826,9606.ENSP00000393887	IGF1,IGF2,AHSG
PMID:33122656	(2020) Fibrinogen function achieved through multiple covalent states.	3	4	2.82	0.0002	9606.ENSP00000306099,9606.ENSP00000306361,9606.ENSP00000336829	FGB,FGA,FGG
PMID:33128875	(2020) Plasma Proteomics Identify Biomarkers and Pathogenesis of COVID-19.	4	24	2.17	0.0002	9606.ENSP00000259396,9606.ENSP00000292401,9606.ENSP00000308541,9606.ENSP00000394936	ORM1,AZGP1,F2,ORM2
PMID:33202679	(2020) Yersinia pestis Plasminogen Activator.	4	24	2.17	0.0002	9606.ENSP00000223095,9606.ENSP00000226218,9606.ENSP00000308541,9606.ENSP00000361850	SERPINE1,VTN,F2,PLAU
PMID:33203681	(2020) Global analysis of more than 50,000 SARS-CoV-2 genomes reveals epistasis between eight viral genes.	3	5	2.73	0.0002	9606.ENSP00000306099,9606.ENSP00000306361,9606.ENSP00000336829	FGB,FGA,FGG
PMID:33330709	(2020) Protein Cargo of Extracellular Vesicles From Bovine Follicular Fluid and Analysis of Their Origin From Different Ovarian Cells.	5	82	1.73	0.0002	9606.ENSP00000215727,9606.ENSP00000226218,9606.ENSP00000306099,9606.ENSP00000306361,9606.ENSP00000336829	SERPIND1,VTN,FGB,FGA,FGG
PMID:30295217	(2019) Circulating maternal and umbilical cord steroid hormone and insulin-like growth factor concentrations in twin and singleton pregnancies.	3	3	2.95	0.0002	9606.ENSP00000302665,9606.ENSP00000370473,9606.ENSP00000391826	IGF1,IGFBP3,IGF2
PMID:30376339	(2019) Development of a Parallel Reaction Monitoring-MS Method To Quantify IGF Proteins in Dogs and a Case of Nonislet Cell Tumor Hypoglycemia.	3	4	2.82	0.0002	9606.ENSP00000302665,9606.ENSP00000370473,9606.ENSP00000391826	IGF1,IGFBP3,IGF2
PMID:30622040	(2019) The insulin-like growth factor family and breast cancer prognosis: A prospective cohort study among postmenopausal women in Denmark.	3	5	2.73	0.0002	9606.ENSP00000302665,9606.ENSP00000370473,9606.ENSP00000391826	IGF1,IGFBP3,IGF2
PMID:30632992	(2019) Recurrent superficial venous thrombophlebitis because of mutations in the protein C and fibrinogen genes in a young Argentinian female.	3	3	2.95	0.0002	9606.ENSP00000306099,9606.ENSP00000306361,9606.ENSP00000336829	FGB,FGA,FGG
PMID:30654737	(2019) Origin and diversification of the plasminogen activation system among chordates.	4	26	2.14	0.0002	9606.ENSP00000223095,9606.ENSP00000226218,9606.ENSP00000339328,9606.ENSP00000361850	SERPINE1,VTN,PLAUR,PLAU
PMID:30663848	(2019) Loss of fibrinogen in zebrafish results in an asymptomatic embryonic hemostatic defect and synthetic lethality with thrombocytopenia.	3	5	2.73	0.0002	9606.ENSP00000306099,9606.ENSP00000306361,9606.ENSP00000336829	FGB,FGA,FGG
PMID:30675303	(2019) Integrative analysis of gene expression profiles reveals distinct molecular characteristics in oral tongue squamous cell carcinoma.	4	29	2.09	0.0002	9606.ENSP00000223095,9606.ENSP00000302665,9606.ENSP00000339328,9606.ENSP00000361850	SERPINE1,IGF1,PLAUR,PLAU
PMID:30717585	(2019) A Novel Homozygous Mutation of the Acid-Labile Subunit (IGFALS) Gene in a Male Adolescent	3	3	2.95	0.0002	9606.ENSP00000302665,9606.ENSP00000370473,9606.ENSP00000416683	IGF1,IGFBP3,IGFALS
PMID:30733474	(2019) Molecular interaction of fibrinogen with zeolite nanoparticles.	3	4	2.82	0.0002	9606.ENSP00000306099,9606.ENSP00000306361,9606.ENSP00000336829	FGB,FGA,FGG
PMID:30733584	(2019) Serum concentrations of IGF-IIGF-II as biomarkers of alcohol damage during foetal development and diagnostic markers of Foetal Alcohol Syndrome.	3	3	2.95	0.0002	9606.ENSP00000302665,9606.ENSP00000370473,9606.ENSP00000391826	IGF1,IGFBP3,IGF2
PMID:30809526	(2019) SERPINs-From Trap to Treatment.	4	25	2.15	0.0002	9606.ENSP00000215727,9606.ENSP00000223095,9606.ENSP00000342850,9606.ENSP00000361850	SERPIND1,SERPINE1,SERPINA6,PLAU
PMID:30867825	(2019) Circulating proteomic panels for diagnosis and risk stratification of acute-on-chronic liver failure in patients with viral hepatitis B.	5	78	1.76	0.0002	9606.ENSP00000259396,9606.ENSP00000292401,9606.ENSP00000342850,9606.ENSP00000344458,9606.ENSP00000393887	ORM1,AZGP1,SERPINA6,PROZ,AHSG
PMID:30897998	(2019) Dynamic Changes in Microvascular Flow Conductivity and Perfusion After Myocardial Infarction Shown by Image-Based Modeling.	3	4	2.82	0.0002	9606.ENSP00000306099,9606.ENSP00000306361,9606.ENSP00000336829	FGB,FGA,FGG
PMID:30901954	(2019) Plasma Soluble Urokinase-Type Plasminogen Activator Receptor Level as a Predictor of the Severity of Community-Acquired Pneumonia.	3	5	2.73	0.0002	9606.ENSP00000226218,9606.ENSP00000339328,9606.ENSP00000361850	VTN,PLAUR,PLAU
PMID:30914758	(2019) Improved survival prognostication of node-positive malignant melanoma patients utilizing shotgun proteomics guided by histopathological characterization and genomic data.	4	28	2.1	0.0002	9606.ENSP00000259396,9606.ENSP00000306099,9606.ENSP00000306361,9606.ENSP00000336829	ORM1,FGB,FGA,FGG
PMID:30921005	(2019) Effect of green tea and lycopene on the insulin-like growth factor system: the ProDiet randomized controlled trial.	3	5	2.73	0.0002	9606.ENSP00000302665,9606.ENSP00000370473,9606.ENSP00000391826	IGF1,IGFBP3,IGF2
PMID:30933831	(2019) Exploring the MIR143-UPAR Axis for the Inhibition of Human Prostate Cancer Cells In Vitro and In Vivo.	4	28	2.1	0.0002	9606.ENSP00000223095,9606.ENSP00000302665,9606.ENSP00000339328,9606.ENSP00000361850	SERPINE1,IGF1,PLAUR,PLAU
PMID:30988207	(2019) Correlated interfacial water transport and proton conductivity in perfluorosulfonic acid membranes.	3	3	2.95	0.0002	9606.ENSP00000306099,9606.ENSP00000306361,9606.ENSP00000336829	FGB,FGA,FGG
PMID:30988665	(2019) Correction to: Identification of novel mutations in congenital afibrinogenemia patients and molecular modeling of missense mutations in Pakistani population.	3	3	2.95	0.0002	9606.ENSP00000306099,9606.ENSP00000306361,9606.ENSP00000336829	FGB,FGA,FGG
PMID:31028944	(2019) The synovial fluid proteome differentiates between septic and nonseptic articular pathologies.	4	33	2.03	0.0002	9606.ENSP00000302665,9606.ENSP00000308541,9606.ENSP00000370473,9606.ENSP00000391826	IGF1,F2,IGFBP3,IGF2
PMID:31067787	(2019) Activated Fibroblast Program Orchestrates Tumor Initiation and Progression; Molecular Mechanisms and the Associated Therapeutic Strategies.	5	96	1.67	0.0002	9606.ENSP00000223095,9606.ENSP00000302665,9606.ENSP00000361850,9606.ENSP00000370473,9606.ENSP00000391826	SERPINE1,IGF1,PLAU,IGFBP3,IGF2
PMID:31068896	(2019) Coagulation Pathways in Neurological Diseases: Multiple Sclerosis.	4	30	2.07	0.0002	9606.ENSP00000215727,9606.ENSP00000223095,9606.ENSP00000339328,9606.ENSP00000361850	SERPIND1,SERPINE1,PLAUR,PLAU
PMID:31119098	(2019) Identification of LIFR, PIK3R1, and MMP12 as Novel Prognostic Signatures in Gallbladder Cancer Using Network-Based Module Analysis.	4	30	2.07	0.0002	9606.ENSP00000302665,9606.ENSP00000306099,9606.ENSP00000306361,9606.ENSP00000336829	IGF1,FGB,FGA,FGG
PMID:31148391	(2019) Increased maternal serum placental growth hormone variant in pregnancies complicated by otosclerosis.	3	4	2.82	0.0002	9606.ENSP00000302665,9606.ENSP00000370473,9606.ENSP00000391826	IGF1,IGFBP3,IGF2
PMID:31242030	(2019) Endothelial PAI-1 (Plasminogen Activator Inhibitor-1) Blocks the Intrinsic Pathway of Coagulation, Inducing the Clearance and Degradation of FXIa (Activated Factor XI).	4	25	2.15	0.0002	9606.ENSP00000223095,9606.ENSP00000226218,9606.ENSP00000339328,9606.ENSP00000361850	SERPINE1,VTN,PLAUR,PLAU
PMID:31258531	(2019) Fibrinolysis and Inflammation in Venous Thrombus Resolution.	4	29	2.09	0.0002	9606.ENSP00000223095,9606.ENSP00000226218,9606.ENSP00000339328,9606.ENSP00000361850	SERPINE1,VTN,PLAUR,PLAU
PMID:31293026	(2019) Growth of rumen papillae in weaned calves is associated with lower expression of insulin-like growth factor-binding proteins 2, 3, and 6.	3	5	2.73	0.0002	9606.ENSP00000302665,9606.ENSP00000370473,9606.ENSP00000391826	IGF1,IGFBP3,IGF2
PMID:31293513	(2019) Colonic Cancer and Acromegaly.	4	31	2.06	0.0002	9606.ENSP00000302665,9606.ENSP00000339328,9606.ENSP00000370473,9606.ENSP00000391826	IGF1,PLAUR,IGFBP3,IGF2
PMID:31314131	(2019) Risk of bleeding and thrombosis in inherited qualitative fibrinogen disorders.	3	3	2.95	0.0002	9606.ENSP00000306099,9606.ENSP00000306361,9606.ENSP00000336829	FGB,FGA,FGG
PMID:31366504	(2019) Prognostic Significance of IGF-1 Signalling Pathway in Patients With Advanced Non-small Cell Lung Cancer.	3	3	2.95	0.0002	9606.ENSP00000302665,9606.ENSP00000370473,9606.ENSP00000391826	IGF1,IGFBP3,IGF2
PMID:31382963	(2019) Validity of additional surgical resection by comparing the operative risk with the stratified lymph node metastatic risk in patients with early gastric cancer after endoscopic submucosal dissection.	3	4	2.82	0.0002	9606.ENSP00000306099,9606.ENSP00000306361,9606.ENSP00000336829	FGB,FGA,FGG
PMID:31419723	(2019) ALS deficiency caused by an exon 2 deletion and a novel missense variant in the gene encoding ALS.	3	3	2.95	0.0002	9606.ENSP00000302665,9606.ENSP00000370473,9606.ENSP00000416683	IGF1,IGFBP3,IGFALS
PMID:31439925	(2019) Incidence and Neonatal Risk factors of Short Stature and Growth Hormone treatment in Japanese Preterm Infants Born Small for Gestational Age.	3	4	2.82	0.0002	9606.ENSP00000302665,9606.ENSP00000370473,9606.ENSP00000391826	IGF1,IGFBP3,IGF2
PMID:31459806	(2019) Yellow Persistent Phosphor Ba13.35Al30.7Si5.3O70:Eu(2+),Tm(3+) from the Energy Regulation of Rare-Earth Ions.	3	5	2.73	0.0002	9606.ENSP00000306099,9606.ENSP00000306361,9606.ENSP00000336829	FGB,FGA,FGG
PMID:31479941	(2019) Genetic and clinical characterization of congenital fibrinogen disorders in Polish patients: Identification of three novel fibrinogen gamma chain mutations.	3	3	2.95	0.0002	9606.ENSP00000306099,9606.ENSP00000306361,9606.ENSP00000336829	FGB,FGA,FGG
PMID:31548586	(2019) Plasma Protein Comparison between Dairy Cows with Inactive Ovaries and Estrus.	4	24	2.17	0.0002	9606.ENSP00000302665,9606.ENSP00000370473,9606.ENSP00000391826,9606.ENSP00000393887	IGF1,IGFBP3,IGF2,AHSG
PMID:31577252	(2019) Hereditary thrombophilia.	3	5	2.73	0.0002	9606.ENSP00000306099,9606.ENSP00000306361,9606.ENSP00000377783	FGB,FGA,PROS1
PMID:31655650	(2019) Purification and characterization of thymol blue for spectrophotometric pH measurements in rivers, estuaries, and oceans.	3	3	2.95	0.0002	9606.ENSP00000306099,9606.ENSP00000306361,9606.ENSP00000336829	FGB,FGA,FGG
PMID:31659734	(2019) Longitudinally Measured Fibrinolysis Factors are Strong Predictors of Clinical Outcome in Patients with Chronic Heart Failure: The Bio-SHiFT Study.	3	4	2.82	0.0002	9606.ENSP00000223095,9606.ENSP00000339328,9606.ENSP00000361850	SERPINE1,PLAUR,PLAU
PMID:31734763	(2019) The plasminogen activator inhibitor-1 paradox in cancer: a mechanistic understanding.	4	25	2.15	0.0002	9606.ENSP00000223095,9606.ENSP00000226218,9606.ENSP00000302665,9606.ENSP00000339328	SERPINE1,VTN,IGF1,PLAUR
PMID:31737377	(2019) A Unique Case of IGF-2 Induced Hypoglycemia Associated with Hepatocellular Carcinoma.	3	5	2.73	0.0002	9606.ENSP00000302665,9606.ENSP00000370473,9606.ENSP00000391826	IGF1,IGFBP3,IGF2
PMID:31770277	(2019) Association of beta-fibrinogen polymorphisms and venous thromboembolism risk: A PRISMA-compliant meta-analysis.	3	3	2.95	0.0002	9606.ENSP00000306099,9606.ENSP00000306361,9606.ENSP00000336829	FGB,FGA,FGG
PMID:31827722	(2019) NOTCH1 signaling in oral squamous cell carcinoma via a TEL2SERPINE1 axis.	4	32	2.05	0.0002	9606.ENSP00000223095,9606.ENSP00000306361,9606.ENSP00000339328,9606.ENSP00000361850	SERPINE1,FGA,PLAUR,PLAU
PMID:31850225	(2019) The Emerging Roles of Extracellular Vesicles in Osteosarcoma.	4	29	2.09	0.0002	9606.ENSP00000215727,9606.ENSP00000223095,9606.ENSP00000339328,9606.ENSP00000361850	SERPIND1,SERPINE1,PLAUR,PLAU
PMID:31857965	(2019) Assessment of Fractional Factorial Design for the Selection and Screening of Appropriate Components of a Self-nanoemulsifying Drug Delivery System Formulation.	3	3	2.95	0.0002	9606.ENSP00000306099,9606.ENSP00000306361,9606.ENSP00000336829	FGB,FGA,FGG
PMID:32704875	(2019) Feeding differing direct-fed microbials and its influence on growth and haematological parameters of growing lambs.	3	3	2.95	0.0002	9606.ENSP00000306099,9606.ENSP00000306361,9606.ENSP00000336829	FGB,FGA,FGG
PMID:33615028	(2019) Hepatocyte-like Cells Derived from Human Pluripotent Stem Cells Can Be Enriched by a Combination of Mitochondrial Content and Activated Leukocyte Cell Adhesion Molecule.	4	27	2.12	0.0002	9606.ENSP00000226218,9606.ENSP00000306099,9606.ENSP00000306361,9606.ENSP00000336829	VTN,FGB,FGA,FGG
PMID:29082892	(2018) Retinal Neural and Vascular Structure in Isolated Growth Hormone Deficiency Children and Evaluation of Growth Hormone Treatment Effect	3	5	2.73	0.0002	9606.ENSP00000302665,9606.ENSP00000370473,9606.ENSP00000391826	IGF1,IGFBP3,IGF2
PMID:29129118	(2018) Gene expression of insulin receptor, insulin-like growth factor increases and insulin-like growth factor-binding protein-3 reduces with increase in prostate size in benign prostatic hyperplasia.	3	4	2.82	0.0002	9606.ENSP00000302665,9606.ENSP00000370473,9606.ENSP00000391826	IGF1,IGFBP3,IGF2
PMID:29168033	(2018) A prospective, multicenter pilot study to investigate the feasibility and safety of a 1-year controlled exercise training after adjuvant chemotherapy in colorectal cancer patients.	3	5	2.73	0.0002	9606.ENSP00000302665,9606.ENSP00000370473,9606.ENSP00000391826	IGF1,IGFBP3,IGF2
PMID:29289991	(2018) Effects of dietary advice on insulin-like growth factors among healthy newborns.	3	4	2.82	0.0002	9606.ENSP00000302665,9606.ENSP00000370473,9606.ENSP00000391826	IGF1,IGFBP3,IGF2
PMID:29340167	(2018) Subcutaneous glucagon infusion and continuous glucose monitoring enable effective management of hypoglycemia in a patient with IGF-2-producing hemangiopericytoma.	3	5	2.73	0.0002	9606.ENSP00000302665,9606.ENSP00000370473,9606.ENSP00000391826	IGF1,IGFBP3,IGF2
PMID:29342922	(2018) Can EGCG Alleviate Symptoms of Down Syndrome by Altering Proteolytic Activity?	4	26	2.14	0.0002	9606.ENSP00000223095,9606.ENSP00000226218,9606.ENSP00000339328,9606.ENSP00000361850	SERPINE1,VTN,PLAUR,PLAU
PMID:29402777	(2018) Correlation of Insulin-Like Growth Factor-I and -II Concentrations at Birth Measured by Mass Spectrometry and Growth from Birth to Two Months.	3	5	2.73	0.0002	9606.ENSP00000302665,9606.ENSP00000370473,9606.ENSP00000391826	IGF1,IGFBP3,IGF2
PMID:29596321	(2018) Transcriptomic Analysis of Gonadal Adipose Tissue in Male Mice Exposed Perinatally to 2,2,4,4-Tetrabromodiphenyl Ether (BDE-47).	4	32	2.05	0.0002	9606.ENSP00000215727,9606.ENSP00000306099,9606.ENSP00000306361,9606.ENSP00000336829	SERPIND1,FGB,FGA,FGG
PMID:29621322	(2018) Sexual dimorphism in the association between gestational diabetes mellitus and overweight in offspring at 5-7 years: The OBEGEST cohort study.	3	5	2.73	0.0002	9606.ENSP00000302665,9606.ENSP00000370473,9606.ENSP00000391826	IGF1,IGFBP3,IGF2
PMID:29692183	(2018) Effects of Moxibustion on the Levels of Insulin-Like Growth Factor 1: A Pilot Study.	3	4	2.82	0.0002	9606.ENSP00000302665,9606.ENSP00000370473,9606.ENSP00000391826	IGF1,IGFBP3,IGF2
PMID:29716547	(2018) Transcriptional analysis of liver from chickens with fast (meat bird), moderate (F1 layer x meat bird cross) and low (layer bird) growth potential.	4	34	2.02	0.0002	9606.ENSP00000306099,9606.ENSP00000306361,9606.ENSP00000336829,9606.ENSP00000393887	FGB,FGA,FGG,AHSG
PMID:29748775	(2018) Congenital hypodysfibrinogenemia associated with a novel deletion of three residues (gammaAla289_Asp291del) in fibrinogen.	3	3	2.95	0.0002	9606.ENSP00000306099,9606.ENSP00000306361,9606.ENSP00000336829	FGB,FGA,FGG
PMID:29805343	(2018) Proteomic and bioinformatic discovery of biomarkers for diabetic nephropathy.	4	33	2.03	0.0002	9606.ENSP00000223095,9606.ENSP00000292401,9606.ENSP00000302665,9606.ENSP00000308541	SERPINE1,AZGP1,IGF1,F2
PMID:29812957	(2018) Effects of L-carnitine on reproductive performance, milk composition, placental development and IGF concentrations in blood plasma and placental chorions in sows.	3	3	2.95	0.0002	9606.ENSP00000302665,9606.ENSP00000370473,9606.ENSP00000391826	IGF1,IGFBP3,IGF2
PMID:29844251	(2018) Human Fibrinogen: Molecular and Genetic Aspects of Congenital Disorders.	3	3	2.95	0.0002	9606.ENSP00000306099,9606.ENSP00000306361,9606.ENSP00000336829	FGB,FGA,FGG
PMID:30018981	(2018) Insulin-Like Growth Factor-1 Signaling in Lung Development and Inflammatory Lung Diseases.	5	80	1.74	0.0002	9606.ENSP00000223095,9606.ENSP00000226218,9606.ENSP00000302665,9606.ENSP00000370473,9606.ENSP00000391826	SERPINE1,VTN,IGF1,IGFBP3,IGF2
PMID:30019168	(2018) Inverse agonist of ERRgamma reduces cannabinoid receptor type 1-mediated induction of fibrinogen synthesis in mice with a high-fat diet-intoxicated liver.	3	5	2.73	0.0002	9606.ENSP00000306099,9606.ENSP00000306361,9606.ENSP00000336829	FGB,FGA,FGG
PMID:30039577	(2018) Local chromatin interactions contribute to expression of the fibrinogen gene cluster.	3	4	2.82	0.0002	9606.ENSP00000306099,9606.ENSP00000306361,9606.ENSP00000336829	FGB,FGA,FGG
PMID:30071701	(2018) Mitochondrial DNA Haplogroups and Breast Cancer Risk Factors in the Avon Longitudinal Study of Parents and Children (ALSPAC).	3	5	2.73	0.0002	9606.ENSP00000302665,9606.ENSP00000370473,9606.ENSP00000391826	IGF1,IGFBP3,IGF2
PMID:30096581	(2018) Altered formation of the iron oxide nanoparticle-biocorona due to individual variability and exercise.	4	33	2.03	0.0002	9606.ENSP00000226218,9606.ENSP00000308541,9606.ENSP00000391826,9606.ENSP00000416683	VTN,F2,IGF2,IGFALS
PMID:30134800	(2018) Effects of radiation on the metastatic process.	5	83	1.73	0.0002	9606.ENSP00000223095,9606.ENSP00000226218,9606.ENSP00000302665,9606.ENSP00000339328,9606.ENSP00000361850	SERPINE1,VTN,IGF1,PLAUR,PLAU
PMID:30290666	(2018) A novel fibrinogen variant in a Chinese pedigree with congenital dysfibrinogenemia caused by FGA P. Arg38Thr mutation: A case report.	3	5	2.73	0.0002	9606.ENSP00000306099,9606.ENSP00000306361,9606.ENSP00000336829	FGB,FGA,FGG
PMID:30302116	(2018) Comparative Proteomic Analysis of Two Differently Extracted Coptis chinensis in the Treatment of Type 2 Diabetic Rats.	4	25	2.15	0.0002	9606.ENSP00000302665,9606.ENSP00000370473,9606.ENSP00000391826,9606.ENSP00000416683	IGF1,IGFBP3,IGF2,IGFALS
PMID:30332696	(2018) Mutational Epidemiology of Congenital Fibrinogen Disorders.	3	3	2.95	0.0002	9606.ENSP00000306099,9606.ENSP00000306361,9606.ENSP00000336829	FGB,FGA,FGG
PMID:30349899	(2018) Identification and characterization of novel mutations implicated in congenital fibrinogen disorders.	3	5	2.73	0.0002	9606.ENSP00000306099,9606.ENSP00000306361,9606.ENSP00000336829	FGB,FGA,FGG
PMID:30375441	(2018) Editing the duplicated insulin-like growth factor binding protein-2b gene in rainbow trout (Oncorhynchus mykiss).	3	5	2.73	0.0002	9606.ENSP00000302665,9606.ENSP00000370473,9606.ENSP00000391826	IGF1,IGFBP3,IGF2
PMID:30419069	(2018) CVDdb: A multi-omics expression profiling database for a knowledge-driven approach in cardiovascular disease (CVD).	5	80	1.74	0.0002	9606.ENSP00000215727,9606.ENSP00000226218,9606.ENSP00000306361,9606.ENSP00000336829,9606.ENSP00000339328	SERPIND1,VTN,FGA,FGG,PLAUR
PMID:30545059	(2018) Metatranscriptomic Analysis and In Silico Approach Identified Mycoviruses in the Arbuscular Mycorrhizal Fungus Rhizophagus spp.	3	3	2.95	0.0002	9606.ENSP00000306099,9606.ENSP00000306361,9606.ENSP00000336829	FGB,FGA,FGG
PMID:30594242	(2018) Proteomics and multivariate modelling reveal sex-specific alterations in distinct regions of human carotid atheroma.	4	26	2.14	0.0002	9606.ENSP00000215727,9606.ENSP00000292401,9606.ENSP00000342850,9606.ENSP00000394936	SERPIND1,AZGP1,SERPINA6,ORM2
PMID:30632975	(2018) [The urokinase-type plasminogen activator system and its role in tumor progression].	3	5	2.73	0.0002	9606.ENSP00000223095,9606.ENSP00000339328,9606.ENSP00000361850	SERPINE1,PLAUR,PLAU
PMID:26888146	(2017) Novel markers to detect recombinant human insulin-like growth factor-I (rhIGF-I)rhIGF binding protein-3 (rhIGFBP-3) misuse in athletes.	3	5	2.73	0.0002	9606.ENSP00000302665,9606.ENSP00000370473,9606.ENSP00000391826	IGF1,IGFBP3,IGF2
PMID:27345498	(2017) Is there a role for urokinase-type plasminogen activator inhibitors as maintenance therapy in patients with ovarian cancer?	3	5	2.73	0.0002	9606.ENSP00000223095,9606.ENSP00000339328,9606.ENSP00000361850	SERPINE1,PLAUR,PLAU
PMID:27465937	(2017) The IGF-Axis and Diabetic Retinopathy Before and After Gastric Bypass Surgery.	3	5	2.73	0.0002	9606.ENSP00000302665,9606.ENSP00000370473,9606.ENSP00000391826	IGF1,IGFBP3,IGF2
PMID:28149930	(2017) Ten Years of Proteomics in Bladder Cancer: Progress and Future Directions.	5	94	1.67	0.0002	9606.ENSP00000223095,9606.ENSP00000292401,9606.ENSP00000306099,9606.ENSP00000308541,9606.ENSP00000361850	SERPINE1,AZGP1,FGB,F2,PLAU
PMID:28389567	(2017) Large-scale analysis of variation in the insulin-like growth factor family in humans reveals rare disease links and common polymorphisms.	3	5	2.73	0.0002	9606.ENSP00000302665,9606.ENSP00000391826,9606.ENSP00000416683	IGF1,IGF2,IGFALS
PMID:28445628	(2017) Characterization of four Latin American families confirms previous findings and reveals novel features of acid-labile subunit deficiency.	3	3	2.95	0.0002	9606.ENSP00000302665,9606.ENSP00000370473,9606.ENSP00000416683	IGF1,IGFBP3,IGFALS
PMID:28495324	(2017) Biology of the somatotroph axis (after the pituitary).	4	27	2.12	0.0002	9606.ENSP00000302665,9606.ENSP00000370473,9606.ENSP00000391826,9606.ENSP00000416683	IGF1,IGFBP3,IGF2,IGFALS
PMID:28521493	(2017) Clinicopathological significance and impact on outcomes of the gene expression levels of IGF-1, IGF-2 and IGF-1R, IGFBP-3 in patients with colorectal cancer: Overexpression of the IGFBP-3 gene is an effective predictor of outcomes in patients ...	3	4	2.82	0.0002	9606.ENSP00000302665,9606.ENSP00000370473,9606.ENSP00000391826	IGF1,IGFBP3,IGF2
PMID:28544872	(2017) Analysis of the IGF-system in milk from farm animals - Occurrence, regulation, and biomarker potential.	3	4	2.82	0.0002	9606.ENSP00000302665,9606.ENSP00000370473,9606.ENSP00000391826	IGF1,IGFBP3,IGF2
PMID:28571015	(2017) Insulin-Like Growth Factors and Metabolic Syndrome in Obese Children.	3	3	2.95	0.0002	9606.ENSP00000302665,9606.ENSP00000370473,9606.ENSP00000391826	IGF1,IGFBP3,IGF2
PMID:28592512	(2017) Higher Maternal Protein Intake during Pregnancy Is Associated with Lower Cord Blood Concentrations of Insulin-like Growth Factor (IGF)-II, IGF Binding Protein 3, and Insulin, but Not IGF-I, in a Cohort of Women with High Protein Intake.	3	4	2.82	0.0002	9606.ENSP00000302665,9606.ENSP00000370473,9606.ENSP00000391826	IGF1,IGFBP3,IGF2
PMID:28596684	(2017) Insulin-like growth factor-1, IGF binding protein-3, and the risk of esophageal cancer in a nested case-control study.	3	4	2.82	0.0002	9606.ENSP00000302665,9606.ENSP00000370473,9606.ENSP00000391826	IGF1,IGFBP3,IGF2
PMID:28675902	(2017) The Diagnostic Value of IGF-2 and the IGFIGFBP-3 System in Silver-Russell Syndrome.	3	4	2.82	0.0002	9606.ENSP00000302665,9606.ENSP00000370473,9606.ENSP00000391826	IGF1,IGFBP3,IGF2
PMID:28680608	(2017) Surgically cured paraneoplastic hypoglycemia associated with solitary fibrous tumor of the pleura: report of two cases.	3	4	2.82	0.0002	9606.ENSP00000302665,9606.ENSP00000370473,9606.ENSP00000391826	IGF1,IGFBP3,IGF2
PMID:28681154	(2017) Prediagnosis Circulating Insulin-Like Growth Factors and Pancreatic Cancer Survival.	3	5	2.73	0.0002	9606.ENSP00000302665,9606.ENSP00000370473,9606.ENSP00000391826	IGF1,IGFBP3,IGF2
PMID:28683586	(2017) Vitronectin Regulates the Fibrinolytic System during the Repair of Cerebral Cortex in Stab-Wounded Mice.	3	4	2.82	0.0002	9606.ENSP00000223095,9606.ENSP00000226218,9606.ENSP00000361850	SERPINE1,VTN,PLAU
PMID:28757617	(2017) Nilotinib-induced vasculopathy: identification of vascular endothelial cells as a primary target site.	4	26	2.14	0.0002	9606.ENSP00000223095,9606.ENSP00000308541,9606.ENSP00000339328,9606.ENSP00000361850	SERPINE1,F2,PLAUR,PLAU
PMID:28758928	(2017) Role of Plasminogen Activator Inhibitor Type 1 in Pathologies of Female Reproductive Diseases.	4	25	2.15	0.0002	9606.ENSP00000223095,9606.ENSP00000308541,9606.ENSP00000339328,9606.ENSP00000361850	SERPINE1,F2,PLAUR,PLAU
PMID:28806738	(2017) Partial IGF-1 deficiency is sufficient to reduce heart contractibility, angiotensin II sensibility, and alter gene expression of structural and functional cardiac proteins.	4	35	2.01	0.0002	9606.ENSP00000223095,9606.ENSP00000302665,9606.ENSP00000370473,9606.ENSP00000393887	SERPINE1,IGF1,IGFBP3,AHSG
PMID:28819560	(2017) A novel peptide blocking cancer cell invasion by structure-based drug design.	3	4	2.82	0.0002	9606.ENSP00000226218,9606.ENSP00000339328,9606.ENSP00000361850	VTN,PLAUR,PLAU
PMID:28825478	(2017) Anomalous H(+) and D(+) Excited-State Proton-Transfer Rate in H2OD2O Mixtures.	3	3	2.95	0.0002	9606.ENSP00000306099,9606.ENSP00000306361,9606.ENSP00000336829	FGB,FGA,FGG
PMID:28962035	(2017) Immune cell and transcriptomic analysis of the human decidua in term and preterm parturition.	4	24	2.17	0.0002	9606.ENSP00000306099,9606.ENSP00000306361,9606.ENSP00000336829,9606.ENSP00000361850	FGB,FGA,FGG,PLAU
PMID:28978562	(2017) Developing the WCRF InternationalUniversity of Bristol Methodology for Identifying and Carrying Out Systematic Reviews of Mechanisms of Exposure-Cancer Associations.	3	5	2.73	0.0002	9606.ENSP00000302665,9606.ENSP00000370473,9606.ENSP00000391826	IGF1,IGFBP3,IGF2
PMID:29156616	(2017) A Novel Mutation in the Fibrinogen Bbeta Chain (c.490G>A; End of Exon 3) Causes a Splicing Abnormality and Ultimately Leads to Congenital Hypofibrinogenemia.	3	4	2.82	0.0002	9606.ENSP00000306099,9606.ENSP00000306361,9606.ENSP00000336829	FGB,FGA,FGG
PMID:29163796	(2017) Plasminogen activator inhibitor-1 is an independent prognostic factor of ovarian cancer and IMD-4482, a novel plasminogen activator inhibitor-1 inhibitor, inhibits ovarian cancer peritoneal dissemination.	4	25	2.15	0.0002	9606.ENSP00000223095,9606.ENSP00000226218,9606.ENSP00000339328,9606.ENSP00000361850	SERPINE1,VTN,PLAUR,PLAU
PMID:29240685	(2017) Fibrinogen as a Pleiotropic Protein Causing Human Diseases: The Mutational Burden of Aalpha, Bbeta, and gamma Chains.	3	3	2.95	0.0002	9606.ENSP00000306099,9606.ENSP00000306361,9606.ENSP00000336829	FGB,FGA,FGG
PMID:29250665	(2017) The correlation between insulin-like growth factor with glycemic control, glomerular filtration rate, blood pressure, hematological changes or body mass index in patients with type 2 diabetes mellitus.	3	4	2.82	0.0002	9606.ENSP00000302665,9606.ENSP00000370473,9606.ENSP00000391826	IGF1,IGFBP3,IGF2
PMID:29254183	(2017) Therapeutic potential of an anti-angiogenic multimodal biomimetic peptide in hepatocellular carcinoma.	4	29	2.09	0.0002	9606.ENSP00000223095,9606.ENSP00000302665,9606.ENSP00000361850,9606.ENSP00000391826	SERPINE1,IGF1,PLAU,IGF2
PMID:29278514	(2017) Maternal serum placental growth hormone, insulin-like growth factors and their binding proteins at 20 weeks gestation in pregnancies complicated by gestational diabetes mellitus.	3	5	2.73	0.0002	9606.ENSP00000302665,9606.ENSP00000370473,9606.ENSP00000391826	IGF1,IGFBP3,IGF2
PMID:29311900	(2017) The Role of Insulin-Like Growth Factor 1 in the Progression of Age-Related Hearing Loss.	4	26	2.14	0.0002	9606.ENSP00000302665,9606.ENSP00000370473,9606.ENSP00000391826,9606.ENSP00000416683	IGF1,IGFBP3,IGF2,IGFALS
PMID:29492361	(2017) Non-Islet Cell Tumor Hypoglycemia: A Rare Cause of Hypoglycemia in Pulmonary Sarcomatoid Cancer.	3	5	2.73	0.0002	9606.ENSP00000302665,9606.ENSP00000370473,9606.ENSP00000391826	IGF1,IGFBP3,IGF2
PMID:25939353	(2016) Expression and localization of urokinase-type plasminogen activator receptor in bovine cumulus-oocyte complexes.	3	3	2.95	0.0002	9606.ENSP00000223095,9606.ENSP00000339328,9606.ENSP00000361850	SERPINE1,PLAUR,PLAU
PMID:26548921	(2016) Distinct encounter complexes of PAI-1 with plasminogen activators and vitronectin revealed by changes in the conformation and dynamics of the reactive center loop.	3	4	2.82	0.0002	9606.ENSP00000223095,9606.ENSP00000226218,9606.ENSP00000361850	SERPINE1,VTN,PLAU
PMID:26667094	(2016) The urokinase-type plasminogen activator (uPA) system as a biomarker and therapeutic target in human malignancies.	3	5	2.73	0.0002	9606.ENSP00000223095,9606.ENSP00000339328,9606.ENSP00000361850	SERPINE1,PLAUR,PLAU
PMID:26836610	(2016) Effects of Somatostatin Analogs and Dopamine Agonists on Insulin-Like Growth Factor 2-Induced Insulin Receptor Isoform A Activation by Gastroenteropancreatic Neuroendocrine Tumor Cells.	3	5	2.73	0.0002	9606.ENSP00000302665,9606.ENSP00000370473,9606.ENSP00000391826	IGF1,IGFBP3,IGF2
PMID:26975989	(2016) Pancreatic cancer cell-derived IGFBP-3 contributes to muscle wasting.	4	34	2.02	0.0002	9606.ENSP00000292401,9606.ENSP00000302665,9606.ENSP00000370473,9606.ENSP00000391826	AZGP1,IGF1,IGFBP3,IGF2
PMID:26977542	(2016) ToF-SIMS and XPS Characterization of Protein Films Adsorbed onto Bare and Sodium Styrenesulfonate-Grafted Gold Substrates.	3	5	2.73	0.0002	9606.ENSP00000306099,9606.ENSP00000306361,9606.ENSP00000336829	FGB,FGA,FGG
PMID:27018247	(2016) Assessment of pathogenicity of natural IGFALS gene variants by in silico bioinformatics tools and in vitro functional studies.	3	3	2.95	0.0002	9606.ENSP00000302665,9606.ENSP00000370473,9606.ENSP00000416683	IGF1,IGFBP3,IGFALS
PMID:27019463	(2016) Laboratory and Genetic Investigation of Mutations Accounting for Congenital Fibrinogen Disorders.	3	3	2.95	0.0002	9606.ENSP00000306099,9606.ENSP00000306361,9606.ENSP00000336829	FGB,FGA,FGG
PMID:27042445	(2016) Insulin-Like Growth Factor I Receptor (IGF-IR) Ligands and BMI in Squamous Intra-Epithelial Lesion (SIL) of Cervix.	3	4	2.82	0.0002	9606.ENSP00000302665,9606.ENSP00000370473,9606.ENSP00000391826	IGF1,IGFBP3,IGF2
PMID:27164460	(2016) Congenital afibrinogenemia: Identification and characterization of two novel homozygous fibrinogen Aalpha and Bbeta chain mutations in two Tunisian families.	3	3	2.95	0.0002	9606.ENSP00000306099,9606.ENSP00000306361,9606.ENSP00000336829	FGB,FGA,FGG
PMID:27167056	(2016) Reference Values for IGF-I Serum Concentrations: Comparison of Six Immunoassays.	3	3	2.95	0.0002	9606.ENSP00000302665,9606.ENSP00000308541,9606.ENSP00000391826	IGF1,F2,IGF2
PMID:27189837	(2016) Urokinase links plasminogen activation and cell adhesion by cleavage of the RGD motif in vitronectin.	3	3	2.95	0.0002	9606.ENSP00000223095,9606.ENSP00000226218,9606.ENSP00000339328	SERPINE1,VTN,PLAUR
PMID:27255663	(2016) IGF1R as a Key Target in High Risk, Metastatic Medulloblastoma.	4	28	2.1	0.0002	9606.ENSP00000223095,9606.ENSP00000302665,9606.ENSP00000370473,9606.ENSP00000391826	SERPINE1,IGF1,IGFBP3,IGF2
PMID:27291795	(2016) Congenital afibrinogenemia: from etiopathogenesis to challenging clinical management.	3	3	2.95	0.0002	9606.ENSP00000306099,9606.ENSP00000306361,9606.ENSP00000336829	FGB,FGA,FGG
PMID:27514375	(2016) Transcriptomics of liver and muscle in Holstein cows genetically divergent for fertility highlight differences in nutrient partitioning and inflammation processes.	5	90	1.69	0.0002	9606.ENSP00000259396,9606.ENSP00000302665,9606.ENSP00000306099,9606.ENSP00000306361,9606.ENSP00000336829	ORM1,IGF1,FGB,FGA,FGG
PMID:27561547	(2016) Cell non-autonomous regulation of hepatic IGF-1 and neonatal growth by Kinase Suppressor of Ras 2 (KSR2).	4	25	2.15	0.0002	9606.ENSP00000302665,9606.ENSP00000370473,9606.ENSP00000391826,9606.ENSP00000416683	IGF1,IGFBP3,IGF2,IGFALS
PMID:27602019	(2016) Sex Differences in Age-Related Decline of Urinary Insulin-Like Growth Factor-Binding Protein-3 Levels in Adult Bonobos and Chimpanzees.	3	5	2.73	0.0002	9606.ENSP00000302665,9606.ENSP00000370473,9606.ENSP00000391826	IGF1,IGFBP3,IGF2
PMID:27631779	(2016) Effects of High-Order Interactions among IGFBP-3 Genetic Polymorphisms, Body Mass Index and Soy Isoflavone Intake on Breast Cancer Susceptibility.	3	4	2.82	0.0002	9606.ENSP00000302665,9606.ENSP00000370473,9606.ENSP00000391826	IGF1,IGFBP3,IGF2
PMID:27711194	(2016) Equine Chorionic Gonadotropin Modulates the Expression of Genes Related to the Structure and Function of the Bovine Corpus Luteum.	4	31	2.06	0.0002	9606.ENSP00000223095,9606.ENSP00000302665,9606.ENSP00000361850,9606.ENSP00000391826	SERPINE1,IGF1,PLAU,IGF2
PMID:27738609	(2016) Effects of Adenotonsillectomy on Serum Levels of IGF-1 and IGFBP-3 and Growth Indices in Children with Adenotonsillar Hypertrophy or Recurrent Tonsillitis.	3	3	2.95	0.0002	9606.ENSP00000302665,9606.ENSP00000370473,9606.ENSP00000391826	IGF1,IGFBP3,IGF2
PMID:27788204	(2016) Changes to the Aqueous Humor Proteome during Glaucoma.	4	33	2.03	0.0002	9606.ENSP00000226218,9606.ENSP00000308541,9606.ENSP00000342850,9606.ENSP00000393887	VTN,F2,SERPINA6,AHSG
PMID:27824214	(2016) A novel missense mutation in the FGB gene (p.Gly302Arg) leading to afibrinogenemia. Predicted structure and function consequences.	3	3	2.95	0.0002	9606.ENSP00000306099,9606.ENSP00000306361,9606.ENSP00000336829	FGB,FGA,FGG
PMID:28070423	(2016) Influence of In Utero Maternal and Neonate Factors on Cord Blood Leukocyte Telomere Length: Clues to the Racial Disparity in Prostate Cancer?	3	5	2.73	0.0002	9606.ENSP00000302665,9606.ENSP00000370473,9606.ENSP00000391826	IGF1,IGFBP3,IGF2
PMID:28966916	(2016) The IGF-1RAKT pathway determines cell fate in response to p53.	4	31	2.06	0.0002	9606.ENSP00000223095,9606.ENSP00000302665,9606.ENSP00000370473,9606.ENSP00000391826	SERPINE1,IGF1,IGFBP3,IGF2
PMID:25156046	(2015) Genetic polymorphisms influencing total and gamma fibrinogen levels and fibrin clot properties in Africans.	3	4	2.82	0.0002	9606.ENSP00000306099,9606.ENSP00000306361,9606.ENSP00000336829	FGB,FGA,FGG
PMID:25277046	(2015) Targeted mass spectrometry analysis of the proteins IGF1, IGF2, IBP2, IBP3 and A2GL by blood protein precipitation.	3	4	2.82	0.0002	9606.ENSP00000302665,9606.ENSP00000370473,9606.ENSP00000391826	IGF1,IGFBP3,IGF2
PMID:25352235	(2015) Heterogeneity of the growth phenotype and birth size in acid-labile subunit (ALS) deficiency.	3	3	2.95	0.0002	9606.ENSP00000302665,9606.ENSP00000370473,9606.ENSP00000416683	IGF1,IGFBP3,IGFALS
PMID:25380459	(2015) Expression of mRNA encoding IGF-I, IGF-II, type-I,and II IGF-receptors and IGF-binding proteins-1-4 during ovarian follicular development in buffalo (Bubalus bubalis).	3	4	2.82	0.0002	9606.ENSP00000302665,9606.ENSP00000370473,9606.ENSP00000391826	IGF1,IGFBP3,IGF2
PMID:25427968	(2015) Clinical and molecular characterisation of 21 patients affected by quantitative fibrinogen deficiency.	3	3	2.95	0.0002	9606.ENSP00000306099,9606.ENSP00000306361,9606.ENSP00000336829	FGB,FGA,FGG
PMID:25442907	(2015) Insulin-Like growth factor 1 related pathways and high-fat diet promotion of transgenic adenocarcinoma mouse prostate (TRAMP) cancer progression.	3	5	2.73	0.0002	9606.ENSP00000302665,9606.ENSP00000370473,9606.ENSP00000391826	IGF1,IGFBP3,IGF2
PMID:25503665	(2015) IGF-II expression and methylation in small for gestational age infants.	3	4	2.82	0.0002	9606.ENSP00000302665,9606.ENSP00000370473,9606.ENSP00000391826	IGF1,IGFBP3,IGF2
PMID:25592583	(2015) Identification of gene-gene and gene-environment interactions within the fibrinogen gene cluster for fibrinogen levels in three ethnically diverse populations.	3	3	2.95	0.0002	9606.ENSP00000306099,9606.ENSP00000306361,9606.ENSP00000336829	FGB,FGA,FGG
PMID:25613928	(2015) The contribution of genetic and environmental factors to changes in total and gamma fibrinogen over 5 years.	3	3	2.95	0.0002	9606.ENSP00000306099,9606.ENSP00000306361,9606.ENSP00000336829	FGB,FGA,FGG
PMID:25622820	(2015) Deeper insight into chronic kidney disease-related atherosclerosis: comparative proteomic studies of blood plasma using 2DE and mass spectrometry.	4	34	2.02	0.0002	9606.ENSP00000306099,9606.ENSP00000306361,9606.ENSP00000308541,9606.ENSP00000336829	FGB,FGA,F2,FGG
PMID:25645314	(2015) Changes in insulin-like growth factor-I and -II associated with fat but not lean mass in early old age.	3	3	2.95	0.0002	9606.ENSP00000302665,9606.ENSP00000370473,9606.ENSP00000391826	IGF1,IGFBP3,IGF2
PMID:25817263	(2015) Capturing and identification of differentially expressed fucome by a gel free and label free approach.	4	28	2.1	0.0002	9606.ENSP00000226218,9606.ENSP00000308541,9606.ENSP00000356382,9606.ENSP00000393887	VTN,F2,F13B,AHSG
PMID:25828970	(2015) Two symptomatic cases of dysfibrinogenemia in China: one with gamma-chain Arg275Cys mutation and another without detectable mutation in fibrinogen genes.	3	3	2.95	0.0002	9606.ENSP00000306099,9606.ENSP00000306361,9606.ENSP00000336829	FGB,FGA,FGG
PMID:25897424	(2015) HER2 and uPAR cooperativity contribute to metastatic phenotype of HER2-positive breast cancer.	4	33	2.03	0.0002	9606.ENSP00000223095,9606.ENSP00000226218,9606.ENSP00000339328,9606.ENSP00000361850	SERPINE1,VTN,PLAUR,PLAU
PMID:25981141	(2015) Congenital hypofibrinogenemia associated with novel homozygous fibrinogen Aalpha and heterozygous Bbeta chain mutations.	3	3	2.95	0.0002	9606.ENSP00000306099,9606.ENSP00000306361,9606.ENSP00000336829	FGB,FGA,FGG
PMID:25989142	(2015) The autism-associated gene chromodomain helicase DNA-binding protein 8 (CHD8) regulates noncoding RNAs and autism-related genes.	4	31	2.06	0.0002	9606.ENSP00000223095,9606.ENSP00000302665,9606.ENSP00000370473,9606.ENSP00000391826	SERPINE1,IGF1,IGFBP3,IGF2
PMID:25994290	(2015) Characterization of a novel chicken muscle disorder through differential gene expression and pathway analysis using RNA-sequencing.	5	84	1.72	0.0002	9606.ENSP00000306099,9606.ENSP00000306361,9606.ENSP00000308541,9606.ENSP00000336829,9606.ENSP00000377783	FGB,FGA,F2,FGG,PROS1
PMID:26006300	(2015) Molecular characterization of 7 patients affected by dys- or hypo-dysfibrinogenemia: Identification of a novel mutation in the fibrinogen Bbeta chain causing a gain of glycosylation.	3	3	2.95	0.0002	9606.ENSP00000306099,9606.ENSP00000306361,9606.ENSP00000336829	FGB,FGA,FGG
PMID:26024123	(2015) Hyperglycemia-suppressed expression of Serpine1 contributes to delayed epithelial wound healing in diabetic mouse corneas.	3	5	2.73	0.0002	9606.ENSP00000223095,9606.ENSP00000339328,9606.ENSP00000361850	SERPINE1,PLAUR,PLAU
PMID:26039544	(2015) Hepatic fibrinogen storage disease: identification of two novel mutations (p.Asp316Asn, fibrinogen Pisa and p.Gly366Ser, fibrinogen Beograd) impacting on the fibrinogen gamma-module.	3	3	2.95	0.0002	9606.ENSP00000306099,9606.ENSP00000306361,9606.ENSP00000336829	FGB,FGA,FGG
PMID:26050228	(2015) Macrophages of M1 phenotype have properties that influence lung cancer cell progression.	3	5	2.73	0.0002	9606.ENSP00000223095,9606.ENSP00000339328,9606.ENSP00000361850	SERPINE1,PLAUR,PLAU
PMID:26074086	(2015) Nuclear actions of insulin-like growth factor binding protein-3.	4	27	2.12	0.0002	9606.ENSP00000223095,9606.ENSP00000302665,9606.ENSP00000370473,9606.ENSP00000391826	SERPINE1,IGF1,IGFBP3,IGF2
PMID:26106265	(2015) Similarity of Serum and Plasma Insulin-like Growth Factor Concentrations.	3	5	2.73	0.0002	9606.ENSP00000302665,9606.ENSP00000370473,9606.ENSP00000391826	IGF1,IGFBP3,IGF2
PMID:26181054	(2015) Complete Structure of an Epithelial Keratin Dimer: Implications for Intermediate Filament Assembly.	3	5	2.73	0.0002	9606.ENSP00000306099,9606.ENSP00000306361,9606.ENSP00000336829	FGB,FGA,FGG
PMID:26217794	(2015) Integrated analysis of mRNA and miRNA expression in response to interleukin-6 in hepatocytes.	3	5	2.73	0.0002	9606.ENSP00000306099,9606.ENSP00000306361,9606.ENSP00000336829	FGB,FGA,FGG
PMID:26286584	(2015) Leptin produced by obese adipose stromalstem cells enhances proliferation and metastasis of estrogen receptor positive breast cancers.	4	29	2.09	0.0002	9606.ENSP00000223095,9606.ENSP00000226218,9606.ENSP00000361850,9606.ENSP00000370473	SERPINE1,VTN,PLAU,IGFBP3
PMID:26299917	(2015) FPRs: linking innate immune system and fibrosis.	3	5	2.73	0.0002	9606.ENSP00000226218,9606.ENSP00000339328,9606.ENSP00000361850	VTN,PLAUR,PLAU
PMID:26366880	(2015) The Internal Dynamics of Fibrinogen and Its Implications for Coagulation and Adsorption.	3	4	2.82	0.0002	9606.ENSP00000306099,9606.ENSP00000306361,9606.ENSP00000336829	FGB,FGA,FGG
PMID:26405438	(2015) New biomarkers for primary mitral regurgitation.	4	27	2.12	0.0002	9606.ENSP00000226218,9606.ENSP00000306099,9606.ENSP00000306361,9606.ENSP00000336829	VTN,FGB,FGA,FGG
PMID:26588434	(2015) Socioeconomic conditions across life related to multiple measures of the endocrine system in older adults: Longitudinal findings from a British birth cohort study.	3	4	2.82	0.0002	9606.ENSP00000302665,9606.ENSP00000370473,9606.ENSP00000391826	IGF1,IGFBP3,IGF2
PMID:26628894	(2015) Hepatocytes respond differently to major dietary trans fatty acid isomers, elaidic acid and trans-vaccenic acid.	4	26	2.14	0.0002	9606.ENSP00000215727,9606.ENSP00000223095,9606.ENSP00000342850,9606.ENSP00000393887	SERPIND1,SERPINE1,SERPINA6,AHSG
PMID:26682747	(2015) Growth hormone (GH) dose-dependent IGF-I response relates to pubertal height gain.	3	4	2.82	0.0002	9606.ENSP00000302665,9606.ENSP00000370473,9606.ENSP00000391826	IGF1,IGFBP3,IGF2
PMID:23956055	(2014) Phase 2 trial of cixutumumab in children, adolescents, and young adults with refractory solid tumors: a report from the Childrens Oncology Group.	3	5	2.73	0.0002	9606.ENSP00000302665,9606.ENSP00000370473,9606.ENSP00000391826	IGF1,IGFBP3,IGF2
PMID:24081183	(2014) Insulin-like growth factor-II and insulin-like growth factor binding protein-2 prospectively predict longitudinal elevation of HDL-cholesterol in type 2 diabetes.	3	5	2.73	0.0002	9606.ENSP00000302665,9606.ENSP00000370473,9606.ENSP00000391826	IGF1,IGFBP3,IGF2
PMID:24273235	(2014) Circulating IGF system and treatment outcome in epithelial ovarian cancer.	3	4	2.82	0.0002	9606.ENSP00000302665,9606.ENSP00000370473,9606.ENSP00000391826	IGF1,IGFBP3,IGF2
PMID:24347426	(2014) Effects of raloxifene and estrogen on bioactive IGF1 in GH-deficient women.	3	4	2.82	0.0002	9606.ENSP00000302665,9606.ENSP00000370473,9606.ENSP00000391826	IGF1,IGFBP3,IGF2
PMID:24356109	(2014) Clinical features of a new acid-labile subunit (IGFALS) heterozygous mutation: anthropometric and biochemical characterization and response to growth hormone administration.	3	4	2.82	0.0002	9606.ENSP00000302665,9606.ENSP00000370473,9606.ENSP00000416683	IGF1,IGFBP3,IGFALS
PMID:24378973	(2014) Activity of thrombin-activatable fibrinolysis inhibitor in the plasma of patients with abdominal aortic aneurysm.	3	5	2.73	0.0002	9606.ENSP00000223095,9606.ENSP00000339328,9606.ENSP00000361850	SERPINE1,PLAUR,PLAU
PMID:24423360	(2014) IGFALS gene dosage effects on serum IGF-I and glucose metabolism, body composition, bone growth in length and width, and the pharmacokinetics of recombinant human IGF-I administration.	3	3	2.95	0.0002	9606.ENSP00000302665,9606.ENSP00000370473,9606.ENSP00000416683	IGF1,IGFBP3,IGFALS
PMID:24424057	(2014) Quantification of binding of IGF-1 to BI 836845, a candidate therapeutic antibody against IGF-1 and IGF-2, and effects of this antibody on IGF-1:IGFBP-3 complexes in vitro and in male C57BL6 mice.	3	4	2.82	0.0002	9606.ENSP00000302665,9606.ENSP00000370473,9606.ENSP00000391826	IGF1,IGFBP3,IGF2
PMID:24424061	(2014) Skeletal response of male mice to anabolic hormone therapy in the absence of the Igfals gene.	3	4	2.82	0.0002	9606.ENSP00000302665,9606.ENSP00000370473,9606.ENSP00000416683	IGF1,IGFBP3,IGFALS
PMID:24441105	(2014) Bone and fat mass in relation to postnatal levels of insulin-like growth factors in prematurely born children at 4 y of age.	3	4	2.82	0.0002	9606.ENSP00000302665,9606.ENSP00000370473,9606.ENSP00000391826	IGF1,IGFBP3,IGF2
PMID:24475207	(2014) Structural effects of methionine oxidation on isolated subdomains of human fibrin D and alphaC regions.	3	5	2.73	0.0002	9606.ENSP00000306099,9606.ENSP00000306361,9606.ENSP00000336829	FGB,FGA,FGG
PMID:24582614	(2014) Novel co-axial prilling technique for the development of core-shell particles as delayed drug delivery systems.	3	3	2.95	0.0002	9606.ENSP00000306099,9606.ENSP00000306361,9606.ENSP00000336829	FGB,FGA,FGG
PMID:24607243	(2014) Insulin-like growth factor-I and -II levels are associated with the progression of nonalcoholic fatty liver disease in obese children.	3	3	2.95	0.0002	9606.ENSP00000302665,9606.ENSP00000370473,9606.ENSP00000391826	IGF1,IGFBP3,IGF2
PMID:24612811	(2014) Effects of parturition and feed restriction on concentrations and distribution of the insulin-like growth factor-binding proteins in plasma and cerebrospinal fluid of dairy cows.	3	5	2.73	0.0002	9606.ENSP00000302665,9606.ENSP00000370473,9606.ENSP00000391826	IGF1,IGFBP3,IGF2
PMID:24616477	(2014) Urokinase plasminogen activator is a central regulator of macrophage three-dimensional invasion, matrix degradation, and adhesion.	3	5	2.73	0.0002	9606.ENSP00000223095,9606.ENSP00000226218,9606.ENSP00000339328	SERPINE1,VTN,PLAUR
PMID:24664114	(2014) Parallel workflow for high-throughput (>1,000 samplesday) quantitative analysis of human insulin-like growth factor 1 using mass spectrometric immunoassay.	3	5	2.73	0.0002	9606.ENSP00000302665,9606.ENSP00000370473,9606.ENSP00000391826	IGF1,IGFBP3,IGF2
PMID:24694789	(2014) Effects of rosuvastatin on fibrinolytic system of human umbilical vein endothelial cells in vitro.	3	4	2.82	0.0002	9606.ENSP00000223095,9606.ENSP00000339328,9606.ENSP00000361850	SERPINE1,PLAUR,PLAU
PMID:24705546	(2014) The role of IGF-I, IGF-II, and IGFBP-3 in male cognitive aging and dementia risk: the Caerphilly Prospective Study.	3	3	2.95	0.0002	9606.ENSP00000302665,9606.ENSP00000370473,9606.ENSP00000391826	IGF1,IGFBP3,IGF2
PMID:24772435	(2014) The role of the extracellular matrix components in cutaneous wound healing.	4	27	2.12	0.0002	9606.ENSP00000215727,9606.ENSP00000226218,9606.ENSP00000302665,9606.ENSP00000308541	SERPIND1,VTN,IGF1,F2
PMID:24819402	(2014) A novel homozygous mutation of the IGFALS gene in a female adolescent: indirect evidence for a contributing role of the circulating IGF-I pool in the pubertal growth spurt.	3	3	2.95	0.0002	9606.ENSP00000302665,9606.ENSP00000370473,9606.ENSP00000416683	IGF1,IGFBP3,IGFALS
PMID:24833102	(2014) Analysis of IGF and IGFBP as prognostic serum biomarkers for adrenocortical carcinoma.	3	5	2.73	0.0002	9606.ENSP00000302665,9606.ENSP00000370473,9606.ENSP00000391826	IGF1,IGFBP3,IGF2
PMID:24844956	(2014) [Pathogenesis study of inherited dysfibrinogenemia].	3	4	2.82	0.0002	9606.ENSP00000306099,9606.ENSP00000306361,9606.ENSP00000336829	FGB,FGA,FGG
PMID:24877145	(2014) Novel tools for prostate cancer prognosis, diagnosis, and follow-up.	4	25	2.15	0.0002	9606.ENSP00000302665,9606.ENSP00000339328,9606.ENSP00000370473,9606.ENSP00000391826	IGF1,PLAUR,IGFBP3,IGF2
PMID:24915949	(2014) Expression of insulin-like growth factors in the placenta in preeclampsia.	3	3	2.95	0.0002	9606.ENSP00000302665,9606.ENSP00000370473,9606.ENSP00000391826	IGF1,IGFBP3,IGF2
PMID:24926947	(2014) Ternary complex formation and IGFBP-3 proteolytic activity during childhood: age-dependent changes.	3	4	2.82	0.0002	9606.ENSP00000302665,9606.ENSP00000370473,9606.ENSP00000391826	IGF1,IGFBP3,IGF2
PMID:24929950	(2014) PAI-1 mediates the antiangiogenic and profibrinolytic effects of 16K prolactin.	3	4	2.82	0.0002	9606.ENSP00000223095,9606.ENSP00000339328,9606.ENSP00000361850	SERPINE1,PLAUR,PLAU
PMID:24957141	(2014) Betaeta-fibrinogen gene promoter A -455 allele associated with poor longterm survival among 55-71 years old Caucasian women in Finnish stroke cohort.	3	5	2.73	0.0002	9606.ENSP00000306099,9606.ENSP00000306361,9606.ENSP00000336829	FGB,FGA,FGG
PMID:24959315	(2014) Role of IGF-I, IGF-II and IGFBP-3 in lung function of males: the Caerphilly Prospective Study.	3	3	2.95	0.0002	9606.ENSP00000302665,9606.ENSP00000370473,9606.ENSP00000391826	IGF1,IGFBP3,IGF2
PMID:25010090	(2014) Effects of uPA on mesangial matrix changes in the kidney of diabetic rats.	3	3	2.95	0.0002	9606.ENSP00000223095,9606.ENSP00000339328,9606.ENSP00000361850	SERPINE1,PLAUR,PLAU
PMID:25066218	(2014) IGF-I sensitivity in Silver-Russell syndrome with IGF2H19 hypomethylation.	3	5	2.73	0.0002	9606.ENSP00000302665,9606.ENSP00000370473,9606.ENSP00000391826	IGF1,IGFBP3,IGF2
PMID:25174810	(2014) Column chromatographic characterization of complex formation of pro-IGF-II isoforms with acid labile subunit and IGF-binding proteins associated with non-islet cell tumour induced hypoglycaemia.	3	5	2.73	0.0002	9606.ENSP00000302665,9606.ENSP00000370473,9606.ENSP00000391826	IGF1,IGFBP3,IGF2
PMID:25175595	(2014) Heat shock proteins HSP70 and MRJ cooperatively regulate cell adhesion and migration through urokinase receptor.	4	27	2.12	0.0002	9606.ENSP00000223095,9606.ENSP00000226218,9606.ENSP00000339328,9606.ENSP00000361850	SERPINE1,VTN,PLAUR,PLAU
PMID:25277625	(2014) Integrated solid-phase extraction-capillary liquid chromatography (speLC) interfaced to ESI-MSMS for fast characterization and quantification of protein and proteomes.	3	4	2.82	0.0002	9606.ENSP00000302665,9606.ENSP00000370473,9606.ENSP00000391826	IGF1,IGFBP3,IGF2
PMID:25324863	(2014) Efficacy and safety of growth hormone treatment for children born small for gestational age.	3	4	2.82	0.0002	9606.ENSP00000302665,9606.ENSP00000370473,9606.ENSP00000391826	IGF1,IGFBP3,IGF2
PMID:25419972	(2014) Does topology drive fiber polymerization?	3	4	2.82	0.0002	9606.ENSP00000306099,9606.ENSP00000306361,9606.ENSP00000336829	FGB,FGA,FGG
PMID:25519168	(2014) Prognostic impact of urokinase-type plasminogen activator system components in clear cell renal cell carcinoma patients without distant metastasis.	3	3	2.95	0.0002	9606.ENSP00000223095,9606.ENSP00000339328,9606.ENSP00000361850	SERPINE1,PLAUR,PLAU
PMID:25535411	(2014) Overview of the coagulation system.	4	27	2.12	0.0002	9606.ENSP00000215727,9606.ENSP00000226218,9606.ENSP00000261994,9606.ENSP00000308541	SERPIND1,VTN,SERPINA10,F2
PMID:25610822	(2014) Osteoprotective effect of extract from Achyranthes japonica in ovariectomized rats.	3	4	2.82	0.0002	9606.ENSP00000302665,9606.ENSP00000370473,9606.ENSP00000391826	IGF1,IGFBP3,IGF2
PMID:30703972	(2014) First Report of Downy Mildew Caused by Hyaloperonospora camelinae on Camelina sativa in Slovenia.	3	3	2.95	0.0002	9606.ENSP00000306099,9606.ENSP00000306361,9606.ENSP00000336829	FGB,FGA,FGG
PMID:23085814	(2013) Insulin-like growth factors (IGFs) and IGF-binding proteins in active monitoring of localized prostate cancer: a population-based observational study.	3	4	2.82	0.0002	9606.ENSP00000302665,9606.ENSP00000370473,9606.ENSP00000391826	IGF1,IGFBP3,IGF2
PMID:23117033	(2013) Significantly increased concentration of soluble urokinase-type plasminogen activator receptor in the blood of patients with pelvic inflammatory disease.	3	3	2.95	0.0002	9606.ENSP00000223095,9606.ENSP00000339328,9606.ENSP00000361850	SERPINE1,PLAUR,PLAU
PMID:23139102	(2013) Racial variation in vitamin D cord blood concentration in white and black male neonates.	3	5	2.73	0.0002	9606.ENSP00000302665,9606.ENSP00000370473,9606.ENSP00000391826	IGF1,IGFBP3,IGF2
PMID:23219120	(2013) Concomitant lipopolysaccharide-induced transfer of blood-derived components including immunoglobulins into milk.	3	3	2.95	0.0002	9606.ENSP00000306099,9606.ENSP00000306361,9606.ENSP00000336829	FGB,FGA,FGG
PMID:23269622	(2013) Expression patterns of insulin-like growth factor system members and their correlations with growth and carcass traits in Landrace and Lantang pigs during postnatal development.	3	5	2.73	0.0002	9606.ENSP00000302665,9606.ENSP00000370473,9606.ENSP00000391826	IGF1,IGFBP3,IGF2
PMID:23269623	(2013) Circulation insulin-like growth factor peptides and colorectal cancer risk: an updated systematic review and meta-analysis.	3	5	2.73	0.0002	9606.ENSP00000302665,9606.ENSP00000370473,9606.ENSP00000391826	IGF1,IGFBP3,IGF2
PMID:23333902	(2013) Atorvastatin administration is associated with dose-related changes in IGF bioavailability.	3	4	2.82	0.0002	9606.ENSP00000302665,9606.ENSP00000370473,9606.ENSP00000391826	IGF1,IGFBP3,IGF2
PMID:23340160	(2013) Window of opportunity: estrogen as a treatment for ischemic stroke.	3	5	2.73	0.0002	9606.ENSP00000223095,9606.ENSP00000302665,9606.ENSP00000308541	SERPINE1,IGF1,F2
PMID:23341348	(2013) Insulin-like growth factor pathway genes and blood concentrations, dietary protein and risk of prostate cancer in the NCI Breast and Prostate Cancer Cohort Consortium (BPC3).	3	5	2.73	0.0002	9606.ENSP00000302665,9606.ENSP00000370473,9606.ENSP00000416683	IGF1,IGFBP3,IGFALS
PMID:23400740	(2013) Pharmacokinetics and pharmacodynamics of figitumumab, a monoclonal antibody targeting the insulin-like growth factor 1 receptor, in healthy participants.	3	5	2.73	0.0002	9606.ENSP00000302665,9606.ENSP00000370473,9606.ENSP00000391826	IGF1,IGFBP3,IGF2
PMID:23405181	(2013) Association of serum C-peptide concentrations with cancer mortality risk in pre-diabetes or undiagnosed diabetes.	3	4	2.82	0.0002	9606.ENSP00000302665,9606.ENSP00000370473,9606.ENSP00000391826	IGF1,IGFBP3,IGF2
PMID:23414568	(2013) siRNA down-regulation of FGA mRNA in HepG2 cells demonstrated that heterozygous abnormality of the Aalpha-chain gene does not affect the plasma fibrinogen level.	3	3	2.95	0.0002	9606.ENSP00000306099,9606.ENSP00000306361,9606.ENSP00000336829	FGB,FGA,FGG
PMID:23467067	(2013) The insulin-like growth factor-system in a patient with diffuse large B-cell non-Hodgkins lymphoma and lactic acidosis.	3	5	2.73	0.0002	9606.ENSP00000302665,9606.ENSP00000370473,9606.ENSP00000391826	IGF1,IGFBP3,IGF2
PMID:23471233	(2013) A small molecule inhibitor to plasminogen activator inhibitor 1 inhibits macrophage migration.	3	5	2.73	0.0002	9606.ENSP00000223095,9606.ENSP00000226218,9606.ENSP00000361850	SERPINE1,VTN,PLAU
PMID:23472944	(2013) Phenotypic differences in children conceived from fresh and thawed embryos in in vitro fertilization compared with naturally conceived children.	3	3	2.95	0.0002	9606.ENSP00000302665,9606.ENSP00000370473,9606.ENSP00000391826	IGF1,IGFBP3,IGF2
PMID:23488611	(2013) A novel mutation in IGFALS, c.380T>C (p.L127P), associated with short stature, delayed puberty, osteopenia and hyperinsulinaemia in two siblings: insights into the roles of insulin growth factor-1 (IGF1).	3	4	2.82	0.0002	9606.ENSP00000302665,9606.ENSP00000370473,9606.ENSP00000416683	IGF1,IGFBP3,IGFALS
PMID:23492915	(2013) A novel fibrinogen mutation (gamma Thr277Arg) causes hereditary hypofibrinogenemia in a Chinese family.	3	3	2.95	0.0002	9606.ENSP00000306099,9606.ENSP00000308541,9606.ENSP00000336829	FGB,F2,FGG
PMID:23519101	(2013) Evidence for the Possible Biological Significance of the igf-1 Gene Alternative Splicing in Prostate Cancer.	4	24	2.17	0.0002	9606.ENSP00000302665,9606.ENSP00000361850,9606.ENSP00000370473,9606.ENSP00000391826	IGF1,PLAU,IGFBP3,IGF2
PMID:23527040	(2013) Increasing maternal age is associated with taller stature and reduced abdominal fat in their children.	3	4	2.82	0.0002	9606.ENSP00000302665,9606.ENSP00000370473,9606.ENSP00000391826	IGF1,IGFBP3,IGF2
PMID:23560223	(2013) Non-islet cell tumour induced-hypoglycaemia as a cause of delirium.	3	5	2.73	0.0002	9606.ENSP00000302665,9606.ENSP00000370473,9606.ENSP00000391826	IGF1,IGFBP3,IGF2
PMID:23560673	(2013) Molecular basis of quantitative fibrinogen disorders in 27 patients from India.	3	3	2.95	0.0002	9606.ENSP00000306099,9606.ENSP00000306361,9606.ENSP00000336829	FGB,FGA,FGG
PMID:23566927	(2013) Intramammary infusion of Panax ginseng extract in the bovine mammary gland at cessation of milking modifies components of the insulin-like growth factor system during involution.	3	5	2.73	0.0002	9606.ENSP00000302665,9606.ENSP00000370473,9606.ENSP00000391826	IGF1,IGFBP3,IGF2
PMID:23611438	(2013) An additive selection of markers to improve diagnostic accuracy based on a discriminatory measure.	3	3	2.95	0.0002	9606.ENSP00000302665,9606.ENSP00000370473,9606.ENSP00000391826	IGF1,IGFBP3,IGF2
PMID:23630350	(2013) SerpinB2 is critical to Th2 immunity against enteric nematode infection.	4	24	2.17	0.0002	9606.ENSP00000223095,9606.ENSP00000302665,9606.ENSP00000339328,9606.ENSP00000361850	SERPINE1,IGF1,PLAUR,PLAU
PMID:23663294	(2013) Functional proteomic analysis of seminal plasma proteins in men with various semen parameters.	4	32	2.05	0.0002	9606.ENSP00000259396,9606.ENSP00000292401,9606.ENSP00000308541,9606.ENSP00000394936	ORM1,AZGP1,F2,ORM2
PMID:23665346	(2013) Regulation of lung injury and fibrosis by p53-mediated changes in urokinase and plasminogen activator inhibitor-1.	3	4	2.82	0.0002	9606.ENSP00000223095,9606.ENSP00000339328,9606.ENSP00000361850	SERPINE1,PLAUR,PLAU
PMID:23740095	(2013) A novel fibrinogen B beta chain frameshift mutation causes congenital afibrinogenaemia.	3	3	2.95	0.0002	9606.ENSP00000306099,9606.ENSP00000306361,9606.ENSP00000336829	FGB,FGA,FGG
PMID:23745729	(2013) Fetal growth in relation to maternal and fetal IGF-axes: a systematic review and meta-analysis.	3	4	2.82	0.0002	9606.ENSP00000302665,9606.ENSP00000370473,9606.ENSP00000391826	IGF1,IGFBP3,IGF2
PMID:23758884	(2013) Herbal compound triptolide synergistically enhanced antitumor activity of amino-terminal fragment of urokinase.	4	28	2.1	0.0002	9606.ENSP00000223095,9606.ENSP00000226218,9606.ENSP00000339328,9606.ENSP00000361850	SERPINE1,VTN,PLAUR,PLAU
PMID:23773927	(2013) Influence of pre-analytical conditions on the measurement of components of the GHIGF axis in rats.	3	4	2.82	0.0002	9606.ENSP00000302665,9606.ENSP00000370473,9606.ENSP00000391826	IGF1,IGFBP3,IGF2
PMID:23792502	(2013) Insulin-like growth factor I correlates with MELD and returns to normal level after liver transplantation.	3	4	2.82	0.0002	9606.ENSP00000302665,9606.ENSP00000308541,9606.ENSP00000370473	IGF1,F2,IGFBP3
PMID:23843898	(2013) Urokinase plasminogen activator receptor (uPAR) targeted nuclear imaging and radionuclide therapy.	3	5	2.73	0.0002	9606.ENSP00000226218,9606.ENSP00000339328,9606.ENSP00000361850	VTN,PLAUR,PLAU
PMID:23852822	(2013) Congenital fibrinogen disorders: an update.	3	3	2.95	0.0002	9606.ENSP00000306099,9606.ENSP00000306361,9606.ENSP00000336829	FGB,FGA,FGG
PMID:23962053	(2013) IGF-1 receptor and IGF binding protein-3 might predict prognosis of patients with resectable pancreatic cancer.	3	5	2.73	0.0002	9606.ENSP00000302665,9606.ENSP00000370473,9606.ENSP00000391826	IGF1,IGFBP3,IGF2
PMID:23967401	(2013) Mechanistic targets and phytochemical strategies for breaking the obesity-cancer link.	4	30	2.07	0.0002	9606.ENSP00000223095,9606.ENSP00000226218,9606.ENSP00000302665,9606.ENSP00000361850	SERPINE1,VTN,IGF1,PLAU
PMID:23984364	(2013) Aorta structural alterations in term neonates: the role of birth and maternal characteristics.	3	4	2.82	0.0002	9606.ENSP00000302665,9606.ENSP00000308541,9606.ENSP00000370473	IGF1,F2,IGFBP3
PMID:24008368	(2013) Discovery of an uncovered region in fibrin clots and its clinical significance.	3	3	2.95	0.0002	9606.ENSP00000306099,9606.ENSP00000306361,9606.ENSP00000336829	FGB,FGA,FGG
PMID:24009867	(2013) Transcriptional Upregulation of Plasminogen Activator Inhibitor-1 in Rat Primary Astrocytes by a Proteasomal Inhibitor MG132.	4	25	2.15	0.0002	9606.ENSP00000223095,9606.ENSP00000226218,9606.ENSP00000302665,9606.ENSP00000339328	SERPINE1,VTN,IGF1,PLAUR
PMID:24103871	(2013) [Congenital afibrinogenemia caused by a novel insertion mutation in the FGB gene].	3	3	2.95	0.0002	9606.ENSP00000306099,9606.ENSP00000306361,9606.ENSP00000336829	FGB,FGA,FGG
PMID:24296084	(2013) Screening preeclamptic cord plasma for proteins associated with decreased breast cancer susceptibility.	4	35	2.01	0.0002	9606.ENSP00000302665,9606.ENSP00000308541,9606.ENSP00000370473,9606.ENSP00000393887	IGF1,F2,IGFBP3,AHSG
PMID:24296365	(2013) Novel acid-labile subunit ( IGFALS ) mutation p.T145K (c.434C>A) in a patient with ALS deficiency, normal stature and immunological dysfunction.	3	4	2.82	0.0002	9606.ENSP00000302665,9606.ENSP00000370473,9606.ENSP00000416683	IGF1,IGFBP3,IGFALS
PMID:24335034	(2013) Heterozygous IGFALS gene variants in idiopathic short stature and normal children: impact on height and the IGF system.	3	3	2.95	0.0002	9606.ENSP00000302665,9606.ENSP00000370473,9606.ENSP00000416683	IGF1,IGFBP3,IGFALS
PMID:24495765	(2013) [Analysis of clinical manifestations and genetic mutations in a child with Laron syndrome].	3	5	2.73	0.0002	9606.ENSP00000302665,9606.ENSP00000370473,9606.ENSP00000416683	IGF1,IGFBP3,IGFALS
PMID:24533351	(2013) Plasma insulin, glucose, IGF-I, IGF-II, and IGFBP-3 and risk of recurrent colorectal adenomas.	3	4	2.82	0.0002	9606.ENSP00000302665,9606.ENSP00000370473,9606.ENSP00000391826	IGF1,IGFBP3,IGF2
PMID:24616774	(2013) Non-islet cell tumor-induced hypoglycemia: a report of five cases and brief review of the literature.	3	5	2.73	0.0002	9606.ENSP00000302665,9606.ENSP00000370473,9606.ENSP00000391826	IGF1,IGFBP3,IGF2
PMID:25215117	(2013) Urokinase-type plasminogen activator receptor as a predictor of poor outcome in patients with systemic inflammatory response syndrome.	3	4	2.82	0.0002	9606.ENSP00000223095,9606.ENSP00000339328,9606.ENSP00000361850	SERPINE1,PLAUR,PLAU
PMID:26425584	(2013) rhIGF-1 Therapy for Growth Failure and IGF-1 Deficiency in Congenital Disorder of Glycosylation Ia (PMM2 Deficiency).	3	5	2.73	0.0002	9606.ENSP00000302665,9606.ENSP00000370473,9606.ENSP00000391826	IGF1,IGFBP3,IGF2
PMID:21685713	(2012) Expression of insulin-like growth factor (IGF) family members in porcine pregnancy.	3	4	2.82	0.0002	9606.ENSP00000302665,9606.ENSP00000370473,9606.ENSP00000391826	IGF1,IGFBP3,IGF2
PMID:21898383	(2012) Increase in circulating levels of IGF-1 and IGF-1IGFBP-3 molar ratio over a decade is associated with colorectal adenomatous polyps.	3	4	2.82	0.0002	9606.ENSP00000302665,9606.ENSP00000370473,9606.ENSP00000391826	IGF1,IGFBP3,IGF2
PMID:21932422	(2012) Serum IGF1, IGF2 and IGFBP3 and risk of advanced colorectal adenoma.	3	3	2.95	0.0002	9606.ENSP00000302665,9606.ENSP00000370473,9606.ENSP00000391826	IGF1,IGFBP3,IGF2
PMID:22071113	(2012) Gene expression patterns of insulin-like growth factor 1, 2 (IGF-1, IGF-2) and insulin-like growth factor binding protein 3 (IGFBP-3) in human placenta from preterm deliveries: influence of additional factors.	3	3	2.95	0.0002	9606.ENSP00000302665,9606.ENSP00000370473,9606.ENSP00000391826	IGF1,IGFBP3,IGF2
PMID:22110068	(2012) Vitreous IGFBP-3 effects on Muller cell proliferation and tractional force generation.	3	3	2.95	0.0002	9606.ENSP00000302665,9606.ENSP00000370473,9606.ENSP00000391826	IGF1,IGFBP3,IGF2
PMID:22116349	(2012) Developmental expression and organisation of fibrinogen genes in the zebrafish.	3	3	2.95	0.0002	9606.ENSP00000306099,9606.ENSP00000306361,9606.ENSP00000336829	FGB,FGA,FGG
PMID:22140072	(2012) Regulation of alveolar epithelial cell apoptosis and pulmonary fibrosis by coordinate expression of components of the fibrinolytic system.	3	5	2.73	0.0002	9606.ENSP00000223095,9606.ENSP00000339328,9606.ENSP00000361850	SERPINE1,PLAUR,PLAU
PMID:22183619	(2012) Serum insulin-like growth factors and mortality in localised and advanced clinically detected prostate cancer.	3	5	2.73	0.0002	9606.ENSP00000302665,9606.ENSP00000370473,9606.ENSP00000391826	IGF1,IGFBP3,IGF2
PMID:22252677	(2012) Racial variation in umbilical cord blood sex steroid hormones and the insulin-like growth factor axis in African-American and white female neonates.	3	5	2.73	0.0002	9606.ENSP00000302665,9606.ENSP00000370473,9606.ENSP00000391826	IGF1,IGFBP3,IGF2
PMID:22285761	(2012) Crystal structure of the urokinase receptor in a ligand-free form.	3	3	2.95	0.0002	9606.ENSP00000226218,9606.ENSP00000339328,9606.ENSP00000361850	VTN,PLAUR,PLAU
PMID:22347413	(2012) Smoking, green tea consumption, genetic polymorphisms in the insulin-like growth factors and lung cancer risk.	3	4	2.82	0.0002	9606.ENSP00000302665,9606.ENSP00000370473,9606.ENSP00000391826	IGF1,IGFBP3,IGF2
PMID:22354580	(2012) Genetic polymorphism of urokinase-type plasminogen activator is interacting with plasminogen activator inhibitor-1 to raise risk of cervical neoplasia.	3	4	2.82	0.0002	9606.ENSP00000223095,9606.ENSP00000339328,9606.ENSP00000361850	SERPINE1,PLAUR,PLAU
PMID:22388766	(2012) A genetic instrument for Mendelian randomization of fibrinogen.	3	5	2.73	0.0002	9606.ENSP00000306099,9606.ENSP00000306361,9606.ENSP00000336829	FGB,FGA,FGG
PMID:22418778	(2012) Maternal and cord steroid sex hormones, angiogenic factors, and insulin-like growth factor axis in African-American preeclamptic and uncomplicated pregnancies.	3	5	2.73	0.0002	9606.ENSP00000302665,9606.ENSP00000370473,9606.ENSP00000391826	IGF1,IGFBP3,IGF2
PMID:22457663	(2012) Genetics of recurrent miscarriage: challenges, current knowledge, future directions.	5	92	1.68	0.0002	9606.ENSP00000223095,9606.ENSP00000261994,9606.ENSP00000306099,9606.ENSP00000308541,9606.ENSP00000391826	SERPINE1,SERPINA10,FGB,F2,IGF2
PMID:22467324	(2012) Expression of urokinase-type plasminogen activator (uPA), its receptor (uPAR), and inhibitor (PAI-1) in human breast carcinomas and their clinical relevance.	3	5	2.73	0.0002	9606.ENSP00000223095,9606.ENSP00000339328,9606.ENSP00000361850	SERPINE1,PLAUR,PLAU
PMID:22525297	(2012) A potency of plasminogen activation system in long-term prognosis of endometrial cancer: a pilot study.	3	5	2.73	0.0002	9606.ENSP00000223095,9606.ENSP00000339328,9606.ENSP00000361850	SERPINE1,PLAUR,PLAU
PMID:22527168	(2012) A cross-sectional analysis of the association between diet and insulin-like growth factor (IGF)-I, IGF-II, IGF-binding protein (IGFBP)-2, and IGFBP-3 in men in the United Kingdom.	3	5	2.73	0.0002	9606.ENSP00000302665,9606.ENSP00000370473,9606.ENSP00000391826	IGF1,IGFBP3,IGF2
PMID:22527222	(2012) Promotor polymorphisms of plasminogen activator inhibitor-1 and other thrombophilic genotypes in cerebral venous thrombosis: a case-control study in adults.	3	3	2.95	0.0002	9606.ENSP00000223095,9606.ENSP00000308541,9606.ENSP00000361850	SERPINE1,F2,PLAU
PMID:22576285	(2012) Combined congenital dysfibrinogenemia and factor VII deficiency from mutations in the FGB and F7 genes.	3	4	2.82	0.0002	9606.ENSP00000306099,9606.ENSP00000306361,9606.ENSP00000336829	FGB,FGA,FGG
PMID:22587301	(2012) Genetic factors associated with small for gestational age birth and the use of human growth hormone in treating the disorder.	4	24	2.17	0.0002	9606.ENSP00000302665,9606.ENSP00000370473,9606.ENSP00000391826,9606.ENSP00000416683	IGF1,IGFBP3,IGF2,IGFALS
PMID:22623732	(2012) Serum insulin-like growth factor-1 levels predict outcomes of patients with advanced hepatocellular carcinoma receiving antiangiogenic therapy.	3	3	2.95	0.0002	9606.ENSP00000302665,9606.ENSP00000370473,9606.ENSP00000391826	IGF1,IGFBP3,IGF2
PMID:22701492	(2012) Amniotic fluid and amniotic membrane stem cells: marker discovery.	6	182	1.47	0.0002	9606.ENSP00000223095,9606.ENSP00000306099,9606.ENSP00000339328,9606.ENSP00000361850,9606.ENSP00000370473,9606.ENSP00000391826	SERPINE1,FGB,PLAUR,PLAU,IGFBP3,IGF2
PMID:22733817	(2012) Urokinase-type plasminogen activator-like proteases in teleosts lack genuine receptor-binding epidermal growth factor-like domains.	3	5	2.73	0.0002	9606.ENSP00000223095,9606.ENSP00000339328,9606.ENSP00000361850	SERPINE1,PLAUR,PLAU
PMID:22739332	(2012) Influence of polymorphisms in genes encoding for insulin-like growth factor (IGF)-I, insulin, and IGF-binding protein (IGFBP)-3 on IGF-I, IGF-II, and IGFBP-3 levels in umbilical cord plasma.	3	4	2.82	0.0002	9606.ENSP00000302665,9606.ENSP00000370473,9606.ENSP00000391826	IGF1,IGFBP3,IGF2
PMID:22740980	(2012) Serum IGFBP-3 is a more effective predictor than IGF-1 and IGF-2 for the development of hepatocellular carcinoma in patients with chronic HCV infection.	3	4	2.82	0.0002	9606.ENSP00000302665,9606.ENSP00000370473,9606.ENSP00000391826	IGF1,IGFBP3,IGF2
PMID:22744247	(2012) A rare case of hypoglycemia in a patient with elevated right hemidiaphragm.	3	4	2.82	0.0002	9606.ENSP00000302665,9606.ENSP00000370473,9606.ENSP00000391826	IGF1,IGFBP3,IGF2
PMID:22801256	(2012) The Biochemistry, Physiology and Pathological roles of PAI-1 and the requirements for PAI-1 inhibition in vivo.	3	5	2.73	0.0002	9606.ENSP00000223095,9606.ENSP00000226218,9606.ENSP00000361850	SERPINE1,VTN,PLAU
PMID:22836683	(2012) Fibrinogen gene regulation.	3	3	2.95	0.0002	9606.ENSP00000306099,9606.ENSP00000306361,9606.ENSP00000336829	FGB,FGA,FGG
PMID:22836734	(2012) A novel regulatory element between the human FGA and FGG genes.	3	3	2.95	0.0002	9606.ENSP00000306099,9606.ENSP00000306361,9606.ENSP00000336829	FGB,FGA,FGG
PMID:22840658	(2012) Physical activity and biomarkers in breast cancer survivors: a systematic review.	3	5	2.73	0.0002	9606.ENSP00000302665,9606.ENSP00000370473,9606.ENSP00000391826	IGF1,IGFBP3,IGF2
PMID:22853046	(2012) Insulin-like growth factor system in Egyptian children with acute lymphoblastic leukemia.	3	4	2.82	0.0002	9606.ENSP00000302665,9606.ENSP00000370473,9606.ENSP00000391826	IGF1,IGFBP3,IGF2
PMID:22858286	(2012) Cellular growth factors in relation to mortality from cardiovascular disease in middle-aged Japanese: the JACC study.	3	4	2.82	0.0002	9606.ENSP00000302665,9606.ENSP00000370473,9606.ENSP00000391826	IGF1,IGFBP3,IGF2
PMID:22906270	(2012) Levels of components of the urokinase-type plasminogen activator system are related to chronic obstructive pulmonary disease parenchymal destruction and airway remodelling.	3	3	2.95	0.0002	9606.ENSP00000223095,9606.ENSP00000339328,9606.ENSP00000361850	SERPINE1,PLAUR,PLAU
PMID:22939216	(2012) Interstitial fluid contains higher in vitro IGF bioactivity than serum: a study utilizing the suction blister technique.	3	5	2.73	0.0002	9606.ENSP00000302665,9606.ENSP00000370473,9606.ENSP00000391826	IGF1,IGFBP3,IGF2
PMID:22984427	(2012) Clinical utility of insulin-like growth factor 1 and 2; determination by high resolution mass spectrometry.	3	5	2.73	0.0002	9606.ENSP00000302665,9606.ENSP00000370473,9606.ENSP00000391826	IGF1,IGFBP3,IGF2
PMID:22984625	(2012) Novel effects of hormonal contraceptive use on the plasma proteome.	4	34	2.02	0.0002	9606.ENSP00000215727,9606.ENSP00000226218,9606.ENSP00000292401,9606.ENSP00000393887	SERPIND1,VTN,AZGP1,AHSG
PMID:22991227	(2012) A new structural model of the acid-labile subunit: pathogenetic mechanisms of short stature-causing mutations.	3	3	2.95	0.0002	9606.ENSP00000302665,9606.ENSP00000391826,9606.ENSP00000416683	IGF1,IGF2,IGFALS
PMID:23041218	(2012) Age-related changes in serum levels of insulin-like growth factor-II and its binding proteins correlate with calcaneal bone mineral density among post-menopausal South-Indian women.	3	4	2.82	0.0002	9606.ENSP00000302665,9606.ENSP00000370473,9606.ENSP00000391826	IGF1,IGFBP3,IGF2
PMID:23042001	(2012) The urokinase-receptor in infectious diseases.	3	3	2.95	0.0002	9606.ENSP00000226218,9606.ENSP00000339328,9606.ENSP00000361850	VTN,PLAUR,PLAU
PMID:23076133	(2012) VEGF-initiated angiogenesis and the uPAuPAR system.	3	4	2.82	0.0002	9606.ENSP00000223095,9606.ENSP00000339328,9606.ENSP00000361850	SERPINE1,PLAUR,PLAU
PMID:23076735	(2012) The insulin-like growth factor (IGF) signaling axis and hepatitis C virus-associated carcinogenesis (review).	3	5	2.73	0.0002	9606.ENSP00000302665,9606.ENSP00000370473,9606.ENSP00000391826	IGF1,IGFBP3,IGF2
PMID:23087879	(2012) Russell Silver syndrome: a perspective on growth and the influence of growth hormone therapy.	3	4	2.82	0.0002	9606.ENSP00000302665,9606.ENSP00000370473,9606.ENSP00000391826	IGF1,IGFBP3,IGF2
PMID:23145071	(2012) The plasminogen activation system modulates differently adipogenesis and myogenesis of embryonic stem cells.	4	27	2.12	0.0002	9606.ENSP00000223095,9606.ENSP00000226218,9606.ENSP00000339328,9606.ENSP00000361850	SERPINE1,VTN,PLAUR,PLAU
PMID:23237568	(2012) Association between serum insulin-like growth factor I or IGF-binding protein 3 and estimated glomerular filtration rate: results of a population-based sample.	3	5	2.73	0.0002	9606.ENSP00000302665,9606.ENSP00000370473,9606.ENSP00000391826	IGF1,IGFBP3,IGF2
PMID:23849078	(2012) Blood flow-restricted exercise in space.	4	28	2.1	0.0002	9606.ENSP00000223095,9606.ENSP00000302665,9606.ENSP00000308541,9606.ENSP00000370473	SERPINE1,IGF1,F2,IGFBP3
PMID:19896561	(2011) Will targeting insulin growth factor help us or hurt us?: An oncologists perspective.	4	35	2.01	0.0002	9606.ENSP00000226218,9606.ENSP00000302665,9606.ENSP00000370473,9606.ENSP00000391826	VTN,IGF1,IGFBP3,IGF2
PMID:20496126	(2011) The plasminogen system in microdissected colonic mucosa distant from an isolated adenoma.	3	5	2.73	0.0002	9606.ENSP00000223095,9606.ENSP00000339328,9606.ENSP00000361850	SERPINE1,PLAUR,PLAU
PMID:20837169	(2011) Fetal bovine serum xenoproteins modulate human monocyte adhesion and protein release on biomaterials in vitro.	4	26	2.14	0.0002	9606.ENSP00000302665,9606.ENSP00000308541,9606.ENSP00000391826,9606.ENSP00000393887	IGF1,F2,IGF2,AHSG
PMID:20847545	(2011) Effects of prenatal ethanol exposure on postnatal growth and the insulin-like growth factor axis.	3	4	2.82	0.0002	9606.ENSP00000302665,9606.ENSP00000370473,9606.ENSP00000391826	IGF1,IGFBP3,IGF2
PMID:20943791	(2011) Acid-labile subunit (ALS) gene expression and protein content in human placentas: differences according to birth weight.	3	3	2.95	0.0002	9606.ENSP00000302665,9606.ENSP00000370473,9606.ENSP00000391826	IGF1,IGFBP3,IGF2
PMID:21047921	(2011) Obesity due to melanocortin 4 receptor (MC4R) deficiency is associated with increased linear growth and final height, fasting hyperinsulinemia, and incompletely suppressed growth hormone secretion.	3	5	2.73	0.0002	9606.ENSP00000302665,9606.ENSP00000370473,9606.ENSP00000391826	IGF1,IGFBP3,IGF2
PMID:21109978	(2011) IGF-II promoter specific methylation and expression in epithelial ovarian cancer and their associations with disease characteristics.	3	4	2.82	0.0002	9606.ENSP00000302665,9606.ENSP00000370473,9606.ENSP00000391826	IGF1,IGFBP3,IGF2
PMID:21198740	(2011) Effects of exercise training on maternal hormonal changes in pregnancy.	3	5	2.73	0.0002	9606.ENSP00000302665,9606.ENSP00000370473,9606.ENSP00000391826	IGF1,IGFBP3,IGF2
PMID:21216864	(2011) Placental malaria-associated inflammation disturbs the insulin-like growth factor axis of fetal growth regulation.	3	4	2.82	0.0002	9606.ENSP00000302665,9606.ENSP00000370473,9606.ENSP00000391826	IGF1,IGFBP3,IGF2
PMID:21216879	(2011) A genome-wide association study identifies novel loci associated with circulating IGF-I and IGFBP-3.	3	5	2.73	0.0002	9606.ENSP00000302665,9606.ENSP00000370473,9606.ENSP00000416683	IGF1,IGFBP3,IGFALS
PMID:21238444	(2011) IGF-II and MMP9 as surgical repair indicators of ventricular septal defects.	3	4	2.82	0.0002	9606.ENSP00000302665,9606.ENSP00000370473,9606.ENSP00000391826	IGF1,IGFBP3,IGF2
PMID:21270094	(2011) Vitronectin accumulates in the interstitium but minimally impacts fibrogenesis in experimental chronic kidney disease.	3	4	2.82	0.0002	9606.ENSP00000223095,9606.ENSP00000226218,9606.ENSP00000339328	SERPINE1,VTN,PLAUR
PMID:21332313	(2011) Sequence variations in the FII, FV, F13A1, FGB and PAI-1 genes are associated with differences in myocardial perfusion.	3	4	2.82	0.0002	9606.ENSP00000223095,9606.ENSP00000306099,9606.ENSP00000308541	SERPINE1,FGB,F2
PMID:21396577	(2011) Acid-labile subunit (ALS) deficiency.	3	4	2.82	0.0002	9606.ENSP00000302665,9606.ENSP00000370473,9606.ENSP00000416683	IGF1,IGFBP3,IGFALS
PMID:21422097	(2011) Genetic variation in insulin-like growth factor 2 may play a role in ovarian cancer risk.	3	4	2.82	0.0002	9606.ENSP00000302665,9606.ENSP00000370473,9606.ENSP00000391826	IGF1,IGFBP3,IGF2
PMID:21447628	(2011) Differential impacts of insulin-like growth factor-binding protein-3 (IGFBP-3) in epithelial IGF-induced lung cancer development.	3	4	2.82	0.0002	9606.ENSP00000302665,9606.ENSP00000370473,9606.ENSP00000391826	IGF1,IGFBP3,IGF2
PMID:21472763	(2011) A min-max combination of biomarkers to improve diagnostic accuracy.	3	5	2.73	0.0002	9606.ENSP00000302665,9606.ENSP00000370473,9606.ENSP00000391826	IGF1,IGFBP3,IGF2
PMID:21535951	(2011) [Analysis of phenotype and genotype in three Chinese pedigrees with inherited dysfibrinogenemia].	3	5	2.73	0.0002	9606.ENSP00000306361,9606.ENSP00000308541,9606.ENSP00000336829	FGA,F2,FGG
PMID:21553254	(2011) Levels of insulin-like growth factor during pregnancy and maternal cancer risk: a nested case-control study.	3	3	2.95	0.0002	9606.ENSP00000302665,9606.ENSP00000370473,9606.ENSP00000391826	IGF1,IGFBP3,IGF2
PMID:21570979	(2011) Expression of the insulin-like growth factor system in skeletal muscle during embryonic and postnatal development in the first filial generation pigs from Erhualian and Yorkshire reciprocal crosses.	3	4	2.82	0.0002	9606.ENSP00000302665,9606.ENSP00000370473,9606.ENSP00000391826	IGF1,IGFBP3,IGF2
PMID:21681990	(2011) Discovery of biomarker candidates for coronary artery disease from an APOE-knock out mouse model using iTRAQ-based multiplex quantitative proteomics.	4	25	2.15	0.0002	9606.ENSP00000259396,9606.ENSP00000308541,9606.ENSP00000393887,9606.ENSP00000394936	ORM1,F2,AHSG,ORM2
PMID:21683250	(2011) Use of mouse models to study plasminogen activator inhibitor-1.	3	5	2.73	0.0002	9606.ENSP00000223095,9606.ENSP00000226218,9606.ENSP00000361850	SERPINE1,VTN,PLAU
PMID:21701678	(2011) Gene expression profiling of preovulatory follicle in the buffalo cow: effects of increased IGF-I concentration on periovulatory events.	5	75	1.77	0.0002	9606.ENSP00000223095,9606.ENSP00000302665,9606.ENSP00000361850,9606.ENSP00000370473,9606.ENSP00000391826	SERPINE1,IGF1,PLAU,IGFBP3,IGF2
PMID:21708937	(2011) Genetic variation in IGF2 and HTRA1 and breast cancer risk among BRCA1 and BRCA2 carriers.	4	25	2.15	0.0002	9606.ENSP00000302665,9606.ENSP00000370473,9606.ENSP00000391826,9606.ENSP00000416683	IGF1,IGFBP3,IGF2,IGFALS
PMID:21711235	(2011) The urokinase-type plasminogen activator and the generation of inhibitors of urokinase activity and signaling.	3	5	2.73	0.0002	9606.ENSP00000226218,9606.ENSP00000339328,9606.ENSP00000361850	VTN,PLAUR,PLAU
PMID:21711960	(2011) The expression of fibrinolytic components in chronic paranasal sinus disease.	3	4	2.82	0.0002	9606.ENSP00000223095,9606.ENSP00000339328,9606.ENSP00000361850	SERPINE1,PLAUR,PLAU
PMID:21730111	(2011) Comparison of mRNA for IGFs and their binding proteins in the oviduct during the peri-oestrous period between dairy heifers and lactating cows.	3	5	2.73	0.0002	9606.ENSP00000302665,9606.ENSP00000370473,9606.ENSP00000391826	IGF1,IGFBP3,IGF2
PMID:21731679	(2011) The intensity of IUGR-induced transcriptome deregulations is inversely correlated with the onset of organ function in a rat model.	4	32	2.05	0.0002	9606.ENSP00000302665,9606.ENSP00000306361,9606.ENSP00000308541,9606.ENSP00000391826	IGF1,FGA,F2,IGF2
PMID:21823995	(2011) Gene expression patterns of insulin-like growth factor 1, insulin-like growth factor 2 and insulin-like growth factor binding protein 3 in human placenta from pregnancies with intrauterine growth restriction.	3	4	2.82	0.0002	9606.ENSP00000302665,9606.ENSP00000370473,9606.ENSP00000391826	IGF1,IGFBP3,IGF2
PMID:21830422	(2011) Serum IGF-1, IGF-2 and IGFBP-3 as parameters in the assessment of liver dysfunction in patients with hepatic cirrhosis and in the diagnosis of hepatocellular carcinoma.	3	4	2.82	0.0002	9606.ENSP00000302665,9606.ENSP00000370473,9606.ENSP00000391826	IGF1,IGFBP3,IGF2
PMID:21895551	(2011) Signalling pathways of insulin-like growth factors (IGFs) and IGF binding protein-3.	3	3	2.95	0.0002	9606.ENSP00000302665,9606.ENSP00000370473,9606.ENSP00000391826	IGF1,IGFBP3,IGF2
PMID:21911330	(2011) 3M syndrome: a report of four cases in two families.	3	5	2.73	0.0002	9606.ENSP00000302665,9606.ENSP00000370473,9606.ENSP00000391826	IGF1,IGFBP3,IGF2
PMID:21921983	(2011) Serum insulin-like growth factor-I in diabetic retinopathy.	3	5	2.73	0.0002	9606.ENSP00000302665,9606.ENSP00000370473,9606.ENSP00000391826	IGF1,IGFBP3,IGF2
PMID:21932590	(2011) Comparative analysis of clinical, biochemical and genetic aspects associated with bone mineral density in small for gestational age children.	3	5	2.73	0.0002	9606.ENSP00000302665,9606.ENSP00000370473,9606.ENSP00000391826	IGF1,IGFBP3,IGF2
PMID:22015109	(2011) Cissus quadrangularis augments IGF system components in human osteoblast like SaOS-2 cells.	3	4	2.82	0.0002	9606.ENSP00000302665,9606.ENSP00000370473,9606.ENSP00000391826	IGF1,IGFBP3,IGF2
PMID:22022297	(2011) No Association of Insulin-like Growth Factor Gene Polymorphisms with Survival in Patients with Colorectal Cancer.	3	4	2.82	0.0002	9606.ENSP00000302665,9606.ENSP00000370473,9606.ENSP00000391826	IGF1,IGFBP3,IGF2
PMID:22025616	(2011) Mimicry of the regulatory role of urokinase in lamellipodia formation by introduction of a non-native interdomain disulfide bond in its receptor.	3	3	2.95	0.0002	9606.ENSP00000226218,9606.ENSP00000339328,9606.ENSP00000361850	VTN,PLAUR,PLAU
PMID:22078561	(2011) Mechanism of fibrin(ogen) forced unfolding.	3	4	2.82	0.0002	9606.ENSP00000306099,9606.ENSP00000306361,9606.ENSP00000336829	FGB,FGA,FGG
PMID:22363870	(2011) The GHIGF-I Axis and Cognitive Changes across a 4-Year Period in Healthy Adults.	3	4	2.82	0.0002	9606.ENSP00000302665,9606.ENSP00000370473,9606.ENSP00000391826	IGF1,IGFBP3,IGF2
PMID:22649754	(2011) Preliminary clinical and pharmacologic investigation of photodynamic therapy with the silicon phthalocyanine photosensitizer pc 4 for primary or metastatic cutaneous cancers.	3	5	2.73	0.0002	9606.ENSP00000306099,9606.ENSP00000306361,9606.ENSP00000336829	FGB,FGA,FGG
PMID:22866141	(2011) Soluble interleukin-6 receptor to interleukin-6 (sIL-6RIL-6) ratio in serum as a predictor of high Gleason sum at radical prostatectomy.	3	4	2.82	0.0002	9606.ENSP00000223095,9606.ENSP00000339328,9606.ENSP00000361850	SERPINE1,PLAUR,PLAU
PMID:19640694	(2010) Downregulation of urokinase-type plasminogen activator and plasminogen activator inhibitor-1 by grape seed proanthocyanidin extract.	3	4	2.82	0.0002	9606.ENSP00000223095,9606.ENSP00000339328,9606.ENSP00000361850	SERPINE1,PLAUR,PLAU
PMID:19695914	(2010) Effect of maternal asthma, inhaled glucocorticoids and cigarette use during pregnancy on the newborn insulin-like growth factor axis.	3	3	2.95	0.0002	9606.ENSP00000302665,9606.ENSP00000370473,9606.ENSP00000391826	IGF1,IGFBP3,IGF2
PMID:19732942	(2010) Haemostatic system, biochemical profiles, kynurenines and the prevalence of cardiovascular disease in peritoneally dialyzed patients.	3	5	2.73	0.0002	9606.ENSP00000223095,9606.ENSP00000308541,9606.ENSP00000361850	SERPINE1,F2,PLAU
PMID:19769623	(2010) Ascites from patients with alcoholic liver cirrhosis contains higher IGF-I bioactivity than serum.	3	5	2.73	0.0002	9606.ENSP00000302665,9606.ENSP00000370473,9606.ENSP00000391826	IGF1,IGFBP3,IGF2
PMID:19932151	(2010) Regulation of prostate cancer cell proliferation by somatostatin receptor activation.	3	4	2.82	0.0002	9606.ENSP00000302665,9606.ENSP00000370473,9606.ENSP00000391826	IGF1,IGFBP3,IGF2
PMID:20027185	(2010) Regulation of cell signalling by uPAR.	3	3	2.95	0.0002	9606.ENSP00000226218,9606.ENSP00000339328,9606.ENSP00000361850	VTN,PLAUR,PLAU
PMID:20121533	(2010) The relationship between maternal insulin-like growth factors 1 and 2 (IGF-1, IGF-2) and IGFBP-3 to gestational age and preterm delivery.	3	3	2.95	0.0002	9606.ENSP00000302665,9606.ENSP00000370473,9606.ENSP00000391826	IGF1,IGFBP3,IGF2
PMID:20128685	(2010) Functional intersection of the kallikrein-related peptidases (KLKs) and thrombostasis axis.	4	27	2.12	0.0002	9606.ENSP00000223095,9606.ENSP00000226218,9606.ENSP00000339328,9606.ENSP00000361850	SERPINE1,VTN,PLAUR,PLAU
PMID:20142243	(2010) Soft drink and juice consumption and risk of pancreatic cancer: the Singapore Chinese Health Study.	3	5	2.73	0.0002	9606.ENSP00000302665,9606.ENSP00000370473,9606.ENSP00000391826	IGF1,IGFBP3,IGF2
PMID:20145142	(2010) Comment re: Premenopausal mammographic density and hormone levels.	3	3	2.95	0.0002	9606.ENSP00000302665,9606.ENSP00000370473,9606.ENSP00000391826	IGF1,IGFBP3,IGF2
PMID:20167083	(2010) Fibrinogen beta variants confer protection against coronary artery disease in a Greek case-control study.	3	5	2.73	0.0002	9606.ENSP00000306099,9606.ENSP00000306361,9606.ENSP00000336829	FGB,FGA,FGG
PMID:20195466	(2010) Cyr61CCN1 displays high-affinity binding to the somatomedin B(1-44) domain of vitronectin.	4	31	2.06	0.0002	9606.ENSP00000223095,9606.ENSP00000226218,9606.ENSP00000339328,9606.ENSP00000370473	SERPINE1,VTN,PLAUR,IGFBP3
PMID:20224453	(2010) Preliminary findings of a 4-month intrahospital exercise training intervention on IGFs and IGFBPs in children with leukemia.	3	5	2.73	0.0002	9606.ENSP00000302665,9606.ENSP00000370473,9606.ENSP00000391826	IGF1,IGFBP3,IGF2
PMID:20307522	(2010) Alterations of insulin-like growth factor binding protein 3 (IGFBP-3) glycosylation in patients with breast tumours.	3	3	2.95	0.0002	9606.ENSP00000302665,9606.ENSP00000370473,9606.ENSP00000391826	IGF1,IGFBP3,IGF2
PMID:20378848	(2010) Circulating insulin-like growth factor-1 and its binding protein-3: metabolic and genetic correlates in the community.	3	5	2.73	0.0002	9606.ENSP00000302665,9606.ENSP00000370473,9606.ENSP00000391826	IGF1,IGFBP3,IGF2
PMID:20381424	(2010) Blood-borne angiogenic factors and sustained multiple implantation: a comparison of singleton and twin pregnancies.	3	5	2.73	0.0002	9606.ENSP00000302665,9606.ENSP00000370473,9606.ENSP00000391826	IGF1,IGFBP3,IGF2
PMID:20387790	(2010) RNA aptamers as conformational probes and regulatory agents for plasminogen activator inhibitor-1.	3	3	2.95	0.0002	9606.ENSP00000223095,9606.ENSP00000226218,9606.ENSP00000361850	SERPINE1,VTN,PLAU
PMID:20389102	(2010) Acid-labile subunit deficiency and growth failure: description of two novel cases.	3	4	2.82	0.0002	9606.ENSP00000302665,9606.ENSP00000370473,9606.ENSP00000416683	IGF1,IGFBP3,IGFALS
PMID:20402599	(2010) Modulators of the urokinase-type plasminogen activation system for cancer.	3	5	2.73	0.0002	9606.ENSP00000223095,9606.ENSP00000339328,9606.ENSP00000361850	SERPINE1,PLAUR,PLAU
PMID:20403354	(2010) A population-based study of IGF axis polymorphisms and the esophageal inflammation, metaplasia, adenocarcinoma sequence.	3	4	2.82	0.0002	9606.ENSP00000302665,9606.ENSP00000370473,9606.ENSP00000391826	IGF1,IGFBP3,IGF2
PMID:20406781	(2010) IGF system and ovarian folliculogenesis in dog breeds of various sizes: is there a link?	3	3	2.95	0.0002	9606.ENSP00000302665,9606.ENSP00000370473,9606.ENSP00000391826	IGF1,IGFBP3,IGF2
PMID:20427254	(2010) Relationship between serum levels of insulin-like growth factors and subsequent risk of cancer mortality: findings from a nested case-control study within the Japan Collaborative Cohort Study.	3	3	2.95	0.0002	9606.ENSP00000302665,9606.ENSP00000370473,9606.ENSP00000391826	IGF1,IGFBP3,IGF2
PMID:20472501	(2010) Insulin-like growth factor 1 (IGF1), IGF binding protein 3 (IGFBP3), and breast cancer risk: pooled individual data analysis of 17 prospective studies.	3	5	2.73	0.0002	9606.ENSP00000302665,9606.ENSP00000370473,9606.ENSP00000391826	IGF1,IGFBP3,IGF2
PMID:20540659	(2010) Maternal insulin-like growth factors 1 and 2 (IGF-1, IGF-2) and IGF BP-3 and the hypertensive disorders of pregnancy.	3	3	2.95	0.0002	9606.ENSP00000302665,9606.ENSP00000370473,9606.ENSP00000391826	IGF1,IGFBP3,IGF2
PMID:20570858	(2010) Regulation of fibrinogen production by microRNAs.	3	3	2.95	0.0002	9606.ENSP00000306099,9606.ENSP00000306361,9606.ENSP00000336829	FGB,FGA,FGG
PMID:20624254	(2010) Urokinase-type plasminogen activator system and human cationic antimicrobial protein 18 in serum and induced sputum of patients with chronic obstructive pulmonary disease.	3	4	2.82	0.0002	9606.ENSP00000223095,9606.ENSP00000339328,9606.ENSP00000361850	SERPINE1,PLAUR,PLAU
PMID:20646237	(2010) Urokinase and its receptor in follicular and inflammatory cysts of the jaws.	3	3	2.95	0.0002	9606.ENSP00000223095,9606.ENSP00000339328,9606.ENSP00000361850	SERPINE1,PLAUR,PLAU
PMID:20652394	(2010) The relation between adiposity throughout the life course and variation in IGFs and IGFBPs: evidence from the ProtecT (Prostate testing for cancer and Treatment) study.	3	4	2.82	0.0002	9606.ENSP00000302665,9606.ENSP00000370473,9606.ENSP00000391826	IGF1,IGFBP3,IGF2
PMID:20670608	(2010) Glycosaminoglycan-binding properties and kinetic characterization of human heparin cofactor II expressed in Escherichia coli.	3	5	2.73	0.0002	9606.ENSP00000215727,9606.ENSP00000223095,9606.ENSP00000308541	SERPIND1,SERPINE1,F2
PMID:20674210	(2010) Effect of physical fitness and endurance exercise on indirect biomarkers of growth hormone and insulin misuse: Immunoassay-based measurement in urine samples.	3	5	2.73	0.0002	9606.ENSP00000302665,9606.ENSP00000370473,9606.ENSP00000391826	IGF1,IGFBP3,IGF2
PMID:20679994	(2010) Deficiency of the insulin-like growth factor-binding protein acid-labile subunit (ALS) of the circulating ternary complex in children with short stature.	3	4	2.82	0.0002	9606.ENSP00000302665,9606.ENSP00000370473,9606.ENSP00000416683	IGF1,IGFBP3,IGFALS
PMID:20683839	(2010) Multiple system atrophy is associated with changes in peripheral insulin-like growth factor system.	3	5	2.73	0.0002	9606.ENSP00000302665,9606.ENSP00000370473,9606.ENSP00000391826	IGF1,IGFBP3,IGF2
PMID:20687227	(2010) Chemoprevention of prostate cancer with lycopene in the TRAMP model.	3	5	2.73	0.0002	9606.ENSP00000302665,9606.ENSP00000370473,9606.ENSP00000391826	IGF1,IGFBP3,IGF2
PMID:20699371	(2010) Serum IGF-I, IGF-II, IGFBP-3, and IGF-IIGFBP-3 molar ratio and risk of pancreatic cancer in the prostate, lung, colorectal, and ovarian cancer screening trial.	3	5	2.73	0.0002	9606.ENSP00000302665,9606.ENSP00000370473,9606.ENSP00000391826	IGF1,IGFBP3,IGF2
PMID:20709368	(2010) The fibrinogen gamma 10034C>T polymorphism is not associated with Peripheral Arterial Disease.	3	3	2.95	0.0002	9606.ENSP00000306099,9606.ENSP00000306361,9606.ENSP00000336829	FGB,FGA,FGG
PMID:20717109	(2010) Insulin-like growth factors and liver cancer risk in male smokers.	3	4	2.82	0.0002	9606.ENSP00000302665,9606.ENSP00000308541,9606.ENSP00000370473	IGF1,F2,IGFBP3
PMID:20800291	(2010) Acute mastitis induces upregulation of expression of plasminogen activator-related genes by blood monocytes and neutrophils in dairy ewes.	3	5	2.73	0.0002	9606.ENSP00000223095,9606.ENSP00000339328,9606.ENSP00000361850	SERPINE1,PLAUR,PLAU
PMID:20829000	(2010) Excess fibrinogen adsorption to monolayers of mixed lipids.	3	5	2.73	0.0002	9606.ENSP00000306099,9606.ENSP00000306361,9606.ENSP00000336829	FGB,FGA,FGG
PMID:20962041	(2010) Serum-stable RNA aptamers to urokinase-type plasminogen activator blocking receptor binding.	3	3	2.95	0.0002	9606.ENSP00000223095,9606.ENSP00000339328,9606.ENSP00000361850	SERPINE1,PLAUR,PLAU
PMID:20964613	(2010) Characteristics of the level-of-evidence-1 disease forecast cancer biomarkers uPA and its inhibitor PAI-1.	3	4	2.82	0.0002	9606.ENSP00000223095,9606.ENSP00000339328,9606.ENSP00000361850	SERPINE1,PLAUR,PLAU
PMID:21138567	(2010) Differential expression of microRNAs in GH-secreting pituitary adenomas.	4	24	2.17	0.0002	9606.ENSP00000302665,9606.ENSP00000370473,9606.ENSP00000391826,9606.ENSP00000416683	IGF1,IGFBP3,IGF2,IGFALS
PMID:21234390	(2010) IGF-I and IGF Binding Protein-3 Generation Tests and Response to Growth Hormone in Children with Silver-Russell Syndrome.	3	3	2.95	0.0002	9606.ENSP00000302665,9606.ENSP00000370473,9606.ENSP00000391826	IGF1,IGFBP3,IGF2
PMID:21274331	(2010) Circulating insulin-like growth factor binding protein-4 (IGFBP-4) is not regulated by parathyroid hormone and vitamin D in vivo: evidence from children with rickets.	3	5	2.73	0.0002	9606.ENSP00000302665,9606.ENSP00000370473,9606.ENSP00000391826	IGF1,IGFBP3,IGF2
PMID:21625372	(2010) A Rank-Based Test for Comparison of Multidimensional Outcomes.	3	4	2.82	0.0002	9606.ENSP00000302665,9606.ENSP00000370473,9606.ENSP00000391826	IGF1,IGFBP3,IGF2
PMID:18439850	(2009) Expression of urokinase-type plasminogen activator system in prostate cancer: correlation with clinicopathological outcomes in patients undergoing radical prostatectomy.	3	4	2.82	0.0002	9606.ENSP00000223095,9606.ENSP00000339328,9606.ENSP00000361850	SERPINE1,PLAUR,PLAU
PMID:18481170	(2009) Peptide concentrations and mRNA expression of IGF-I, IGF-II and IGFBP-3 in breast cancer and their associations with disease characteristics.	3	3	2.95	0.0002	9606.ENSP00000302665,9606.ENSP00000370473,9606.ENSP00000391826	IGF1,IGFBP3,IGF2
PMID:18622550	(2009) Molecular mechanisms underlying postoperative peritoneal tumor dissemination may differ between a laparotomy and carbon dioxide pneumoperitoneum: a syngeneic mouse model with controlled respiratory support.	3	5	2.73	0.0002	9606.ENSP00000223095,9606.ENSP00000339328,9606.ENSP00000361850	SERPINE1,PLAUR,PLAU
PMID:18691743	(2009) Evaluation of plasma urokinase-type plasminogen activator and urokinase-type plasminogen-activator receptor in patients with acute and chronic hepatitis B.	3	3	2.95	0.0002	9606.ENSP00000308541,9606.ENSP00000339328,9606.ENSP00000361850	F2,PLAUR,PLAU
PMID:18801683	(2009) Expression of insulin-like growth factor system components in colorectal tissue and its relation with serum IGF levels.	3	4	2.82	0.0002	9606.ENSP00000302665,9606.ENSP00000370473,9606.ENSP00000391826	IGF1,IGFBP3,IGF2
PMID:18843190	(2009) Efficacy of ER-alpha polymorphisms and the intrafollicular IGF system for predicting pregnancy in IVF-ET patients.	3	5	2.73	0.0002	9606.ENSP00000302665,9606.ENSP00000370473,9606.ENSP00000391826	IGF1,IGFBP3,IGF2
PMID:19037107	(2009) Mannose 6-phosphateinsulin-like growth factor 2 receptor limits cell invasion by controlling alphaVbeta3 integrin expression and proteolytic processing of urokinase-type plasminogen activator receptor.	3	5	2.73	0.0002	9606.ENSP00000226218,9606.ENSP00000339328,9606.ENSP00000361850	VTN,PLAUR,PLAU
PMID:19062321	(2009) Effect of environment on growth: auxological and hormonal parameters in African and Italian children.	3	3	2.95	0.0002	9606.ENSP00000302665,9606.ENSP00000370473,9606.ENSP00000391826	IGF1,IGFBP3,IGF2
PMID:19072522	(2009) Vitronectin modulates human mesenchymal stem cell response to insulin-like growth factor-I and transforming growth factor beta 1 in a serum-free environment.	3	4	2.82	0.0002	9606.ENSP00000226218,9606.ENSP00000302665,9606.ENSP00000370473	VTN,IGF1,IGFBP3
PMID:19116885	(2009) Dietary carbohydrate source alters gene expression profile of intestinal epithelium in mice.	3	3	2.95	0.0002	9606.ENSP00000302665,9606.ENSP00000370473,9606.ENSP00000391826	IGF1,IGFBP3,IGF2
PMID:19117638	(2009) Plasminogen activator inhibitor variants PAI-1 A15T and PAI-2 S413C influence lung cancer prognosis.	3	5	2.73	0.0002	9606.ENSP00000223095,9606.ENSP00000339328,9606.ENSP00000361850	SERPINE1,PLAUR,PLAU
PMID:19127217	(2009) Effects of different CMV-heat-inactivation-methods on growth factors in human breast milk.	3	5	2.73	0.0002	9606.ENSP00000302665,9606.ENSP00000370473,9606.ENSP00000391826	IGF1,IGFBP3,IGF2
PMID:19129715	(2009) Three novel IGFALS gene mutations resulting in total ALS and severe circulating IGF-IIGFBP-3 deficiency in children of different ethnic origins.	3	4	2.82	0.0002	9606.ENSP00000302665,9606.ENSP00000370473,9606.ENSP00000416683	IGF1,IGFBP3,IGFALS
PMID:19190816	(2009) Association study between variants in the fibrinogen gene cluster, fibrinogen levels and hypertension: results from the MONICAKORA study.	3	3	2.95	0.0002	9606.ENSP00000306099,9606.ENSP00000306361,9606.ENSP00000336829	FGB,FGA,FGG
PMID:19207313	(2009) IGF system in children with congenital disorders of glycosylation.	3	3	2.95	0.0002	9606.ENSP00000302665,9606.ENSP00000370473,9606.ENSP00000391826	IGF1,IGFBP3,IGF2
PMID:19258511	(2009) Insulin receptor isoform A and insulin-like growth factor II as additional treatment targets in human osteosarcoma.	3	4	2.82	0.0002	9606.ENSP00000302665,9606.ENSP00000370473,9606.ENSP00000391826	IGF1,IGFBP3,IGF2
PMID:19328792	(2009) The C-terminal cytoplasmic domain of human proEGF is a negative modulator of body and organ weights in transgenic mice.	3	3	2.95	0.0002	9606.ENSP00000302665,9606.ENSP00000370473,9606.ENSP00000391826	IGF1,IGFBP3,IGF2
PMID:19336549	(2009) Glycemic index, carbohydrates, glycemic load, and the risk of pancreatic cancer in a prospective cohort study.	3	5	2.73	0.0002	9606.ENSP00000302665,9606.ENSP00000370473,9606.ENSP00000391826	IGF1,IGFBP3,IGF2
PMID:19411312	(2009) Urokinase receptor mediates lung fibroblast attachment and migration toward provisional matrix proteins through interaction with multiple integrins.	3	4	2.82	0.0002	9606.ENSP00000226218,9606.ENSP00000339328,9606.ENSP00000361850	VTN,PLAUR,PLAU
PMID:19417744	(2009) Insulin-like growth factor levels in cord blood, birth weight and breast cancer risk.	3	3	2.95	0.0002	9606.ENSP00000302665,9606.ENSP00000370473,9606.ENSP00000391826	IGF1,IGFBP3,IGF2
PMID:19423525	(2009) Racial variation in sex steroid hormones and the insulin-like growth factor axis in umbilical cord blood of male neonates.	3	4	2.82	0.0002	9606.ENSP00000302665,9606.ENSP00000370473,9606.ENSP00000391826	IGF1,IGFBP3,IGF2
PMID:19446983	(2009) Effects of fasting on IGF-I, IGF-II, and IGF-binding protein mRNA concentrations in channel catfish (Ictalurus punctatus).	3	5	2.73	0.0002	9606.ENSP00000302665,9606.ENSP00000370473,9606.ENSP00000391826	IGF1,IGFBP3,IGF2
PMID:19455605	(2009) Genetic and plasma variation of insulin-like growth factor binding proteins in relation to prostate cancer incidence and survival.	3	4	2.82	0.0002	9606.ENSP00000302665,9606.ENSP00000370473,9606.ENSP00000416683	IGF1,IGFBP3,IGFALS
PMID:19475533	(2009) Tumor stroma is the predominant uPA-, uPAR-, PAI-1-expressing tissue in human breast cancer: prognostic impact.	3	3	2.95	0.0002	9606.ENSP00000223095,9606.ENSP00000339328,9606.ENSP00000361850	SERPINE1,PLAUR,PLAU
PMID:19477633	(2009) Pluripotent factor lin-28 and its homologue lin-28b in epithelial ovarian cancer and their associations with disease outcomes and expression of let-7a and IGF-II.	3	5	2.73	0.0002	9606.ENSP00000302665,9606.ENSP00000370473,9606.ENSP00000391826	IGF1,IGFBP3,IGF2
PMID:19482725	(2009) IGF-I, IGF-II, IGFBP2, IGFBP3 and acid-labile subunit (ALS) in colorectal cancer patients before surgery and during one year follow up in relation to age.	3	4	2.82	0.0002	9606.ENSP00000302665,9606.ENSP00000370473,9606.ENSP00000391826	IGF1,IGFBP3,IGF2
PMID:19494714	(2009) Detection of small bowel tumors by videocapsule endoscopy in patients with acromegaly.	3	3	2.95	0.0002	9606.ENSP00000302665,9606.ENSP00000370473,9606.ENSP00000391826	IGF1,IGFBP3,IGF2
PMID:19497996	(2009) The urokinase receptor promotes cancer metastasis independently of urokinase-type plasminogen activator in mice.	3	3	2.95	0.0002	9606.ENSP00000226218,9606.ENSP00000339328,9606.ENSP00000361850	VTN,PLAUR,PLAU
PMID:19514465	(2009) [Regulation of PAI-1 expression].	3	5	2.73	0.0002	9606.ENSP00000223095,9606.ENSP00000226218,9606.ENSP00000339328	SERPINE1,VTN,PLAUR
PMID:19515112	(2009) Insulinlike growth factor-1, insulinlike growth factor binding protein-1, and cognitive function in older men and women.	3	4	2.82	0.0002	9606.ENSP00000302665,9606.ENSP00000370473,9606.ENSP00000391826	IGF1,IGFBP3,IGF2
PMID:19551918	(2009) Recurrence of the deep-intronic FGG IVS6-320A>T mutation causing quantitative fibrinogen deficiency in the Italian population of Veneto.	3	3	2.95	0.0002	9606.ENSP00000306099,9606.ENSP00000306361,9606.ENSP00000336829	FGB,FGA,FGG
PMID:19567787	(2009) Negative energy balance alters global gene expression and immune responses in the uterus of postpartum dairy cows.	5	90	1.69	0.0002	9606.ENSP00000302665,9606.ENSP00000339328,9606.ENSP00000361850,9606.ENSP00000391826,9606.ENSP00000393887	IGF1,PLAUR,PLAU,IGF2,AHSG
PMID:19574558	(2009) Recombinant plasminogen activator inhibitor-1 inhibits intimal hyperplasia.	3	3	2.95	0.0002	9606.ENSP00000223095,9606.ENSP00000226218,9606.ENSP00000339328	SERPINE1,VTN,PLAUR
PMID:19650644	(2009) Impaired protofibril formation in fibrinogen gamma N308K is due to altered D:D and A:a interactions.	3	3	2.95	0.0002	9606.ENSP00000306099,9606.ENSP00000306361,9606.ENSP00000336829	FGB,FGA,FGG
PMID:19663807	(2009) Transcriptional activation of endothelial cells by TGFbeta coincides with acute microvascular plasticity following focal spinal cord ischaemiareperfusion injury.	4	35	2.01	0.0002	9606.ENSP00000223095,9606.ENSP00000339328,9606.ENSP00000361850,9606.ENSP00000370473	SERPINE1,PLAUR,PLAU,IGFBP3
PMID:19689945	(2009) [Developmental expression changes of insulin-like growth factors (IGFs) system genes in longissimus dorsi muscle of two pig breeds].	3	5	2.73	0.0002	9606.ENSP00000302665,9606.ENSP00000370473,9606.ENSP00000391826	IGF1,IGFBP3,IGF2
PMID:19750100	(2009) Modification of the interleukin-6 response to air pollution by interleukin-6 and fibrinogen polymorphisms.	3	4	2.82	0.0002	9606.ENSP00000306099,9606.ENSP00000306361,9606.ENSP00000336829	FGB,FGA,FGG
PMID:19823699	(2009) A Weighted Rank-Sum Procedure for Comparing Samples with Multiple Endpoints.	3	4	2.82	0.0002	9606.ENSP00000302665,9606.ENSP00000370473,9606.ENSP00000391826	IGF1,IGFBP3,IGF2
PMID:19832981	(2009) Endocytosis of glycosylphosphatidylinositol-anchored proteins.	4	32	2.05	0.0002	9606.ENSP00000223095,9606.ENSP00000226218,9606.ENSP00000339328,9606.ENSP00000361850	SERPINE1,VTN,PLAUR,PLAU
PMID:20025562	(2009) Challenges for drug discovery - a case study of urokinase receptor inhibition.	3	5	2.73	0.0002	9606.ENSP00000223095,9606.ENSP00000226218,9606.ENSP00000361850	SERPINE1,VTN,PLAU
PMID:20553075	(2009) Selection of cases and controls for the nested case-control study within the Japan Collaborative Cohort Study: the First-wave.	3	4	2.82	0.0002	9606.ENSP00000302665,9606.ENSP00000370473,9606.ENSP00000391826	IGF1,IGFBP3,IGF2
PMID:20553076	(2009) Associations of food and nutrient intakes with serum IGF-I, IGF-II, IGFBP-3, TGF-b1, total SOD activity and sFas levels among middle-aged Japanese: the Japan Collaborative Cohort study.	3	4	2.82	0.0002	9606.ENSP00000302665,9606.ENSP00000370473,9606.ENSP00000391826	IGF1,IGFBP3,IGF2
PMID:20553078	(2009) Association of serum retinol and carotenoids with insulin-like growth factors and insulin-like growth factor binding protein-3 among control subjects of a nested case-control study in the Japan Collaborative Cohort Study.	3	3	2.95	0.0002	9606.ENSP00000302665,9606.ENSP00000370473,9606.ENSP00000391826	IGF1,IGFBP3,IGF2
PMID:20553081	(2009) Insulin-like growth factor (IGF)-I, IGF-II, IGF binding protein-3, and risk of colorectal cancer: a nested case-control study in the Japan Collaborative Cohort study.	3	3	2.95	0.0002	9606.ENSP00000302665,9606.ENSP00000370473,9606.ENSP00000391826	IGF1,IGFBP3,IGF2
PMID:20553082	(2009) Serum insulin-like growth factors I and II, insulin-like growth factor binding protein-3 and risk of breast cancer in the Japan Collaborative Cohort study.	3	3	2.95	0.0002	9606.ENSP00000302665,9606.ENSP00000370473,9606.ENSP00000391826	IGF1,IGFBP3,IGF2
PMID:20553083	(2009) Prostate cancer risk in relation to insulin-like growth factor (IGF)-I and IGF-binding protein-3: A nested case-control study in large scale cohort study in Japan.	3	3	2.95	0.0002	9606.ENSP00000302665,9606.ENSP00000370473,9606.ENSP00000391826	IGF1,IGFBP3,IGF2
PMID:20553084	(2009) Lack of association between risk of biliary tract cancer and circulating IGF (Insulin-like Growth Factor) -I, IGF-II or IGFBP-3 (IGF-binding Protein-3): A nested case-control study in a large scale cohort study in Japan.	3	3	2.95	0.0002	9606.ENSP00000302665,9606.ENSP00000370473,9606.ENSP00000391826	IGF1,IGFBP3,IGF2
PMID:17869326	(2008) Effects of long-term erythropoietin therapy on fibrinolytic system in haemodialyzed patients.	3	5	2.73	0.0002	9606.ENSP00000223095,9606.ENSP00000339328,9606.ENSP00000361850	SERPINE1,PLAUR,PLAU
PMID:17899320	(2008) Molecular interactions in the insulin-like growth factor (IGF) axis: a surface plasmon resonance (SPR) based biosensor study.	3	5	2.73	0.0002	9606.ENSP00000302665,9606.ENSP00000370473,9606.ENSP00000391826	IGF1,IGFBP3,IGF2
PMID:17928251	(2008) Assessing the potential usefulness of IGF-related peptides and adiponectin for predicting disease risk.	3	5	2.73	0.0002	9606.ENSP00000302665,9606.ENSP00000370473,9606.ENSP00000391826	IGF1,IGFBP3,IGF2
PMID:17951283	(2008) Haplotypes of the fibrinogen gene and cerebral small vessel disease: the Rotterdam scan study.	3	3	2.95	0.0002	9606.ENSP00000306099,9606.ENSP00000306361,9606.ENSP00000336829	FGB,FGA,FGG
PMID:17959403	(2008) An N-terminal fragment of insulin-like growth factor binding protein-3 (IGFBP-3) induces apoptosis in human prostate cancer cells in an IGF-independent manner.	3	4	2.82	0.0002	9606.ENSP00000302665,9606.ENSP00000370473,9606.ENSP00000391826	IGF1,IGFBP3,IGF2
PMID:17967132	(2008) Fetal growth velocity, size in early life and adolescence, and prediction of bone mass: association to the GH-IGF axis.	3	4	2.82	0.0002	9606.ENSP00000302665,9606.ENSP00000370473,9606.ENSP00000391826	IGF1,IGFBP3,IGF2
PMID:18054929	(2008) Increased insulin-like growth factor-1 after oophorectomy in postmenopausal women.	3	3	2.95	0.0002	9606.ENSP00000302665,9606.ENSP00000370473,9606.ENSP00000391826	IGF1,IGFBP3,IGF2
PMID:18059090	(2008) Longitudinal study of the maternal insulin-like growth factor system before, during and after pregnancy in relation to fetal and infant weight.	3	4	2.82	0.0002	9606.ENSP00000302665,9606.ENSP00000370473,9606.ENSP00000391826	IGF1,IGFBP3,IGF2
PMID:18208536	(2008) Common genetic variants associated with plasma fibrin D-dimer concentration in older European- and African-American adults.	3	4	2.82	0.0002	9606.ENSP00000223095,9606.ENSP00000336829,9606.ENSP00000361850	SERPINE1,FGG,PLAU
PMID:18211967	(2008) Associations of insulin-like growth factor (IGF)-I, IGF-II, IGF binding protein (IGFBP)-2 and IGFBP-3 with ultrasound measures of atherosclerosis and plaque stability in an older adult population.	3	4	2.82	0.0002	9606.ENSP00000302665,9606.ENSP00000370473,9606.ENSP00000391826	IGF1,IGFBP3,IGF2
PMID:18223281	(2008) Manipulating the quality control pathway in transfected cells: low temperature allows rescue of secretion-defective fibrinogen mutants.	3	4	2.82	0.0002	9606.ENSP00000306099,9606.ENSP00000306361,9606.ENSP00000336829	FGB,FGA,FGG
PMID:18230663	(2008) The endocrine phenotype in silver-russell syndrome is defined by the underlying epigenetic alteration.	3	3	2.95	0.0002	9606.ENSP00000302665,9606.ENSP00000370473,9606.ENSP00000391826	IGF1,IGFBP3,IGF2
PMID:18259111	(2008) Temporal changes in insulin-like growth factors I and II and in insulin-like growth factor binding proteins 1, 2, and 3 in human milk.	3	5	2.73	0.0002	9606.ENSP00000302665,9606.ENSP00000370473,9606.ENSP00000391826	IGF1,IGFBP3,IGF2
PMID:18259951	(2008) Klotho expression in epithelial ovarian cancer and its association with insulin-like growth factors and disease progression.	3	4	2.82	0.0002	9606.ENSP00000302665,9606.ENSP00000370473,9606.ENSP00000391826	IGF1,IGFBP3,IGF2
PMID:18278190	(2008) Associations between common fibrinogen gene polymorphisms and cardiovascular disease in older adults. The Cardiovascular Health Study.	3	3	2.95	0.0002	9606.ENSP00000306099,9606.ENSP00000306361,9606.ENSP00000336829	FGB,FGA,FGG
PMID:18328759	(2008) A role for plasmin in platelet aggregation: differential regulation of IGF release from IGF-IGFBP complexes?	3	4	2.82	0.0002	9606.ENSP00000302665,9606.ENSP00000370473,9606.ENSP00000391826	IGF1,IGFBP3,IGF2
PMID:18331453	(2008) Fibrinogen gene variation and ischemic stroke.	3	3	2.95	0.0002	9606.ENSP00000306099,9606.ENSP00000306361,9606.ENSP00000336829	FGB,FGA,FGG
PMID:18336530	(2008) Dysregulation of matrix metalloproteinases and their tissue inhibitors is related to abnormality of left ventricular geometry and function in streptozotocin-induced diabetic minipigs.	3	5	2.73	0.0002	9606.ENSP00000223095,9606.ENSP00000339328,9606.ENSP00000361850	SERPINE1,PLAUR,PLAU
PMID:18349294	(2008) Risk of testicular germ cell tumors and polymorphisms in the insulin-like growth factor genes.	3	4	2.82	0.0002	9606.ENSP00000302665,9606.ENSP00000391826,9606.ENSP00000416683	IGF1,IGF2,IGFALS
PMID:18376309	(2008) Significant down-regulation of the plasminogen activator inhibitor 1 mRNA in pancreatic cancer.	3	3	2.95	0.0002	9606.ENSP00000223095,9606.ENSP00000339328,9606.ENSP00000361850	SERPINE1,PLAUR,PLAU
PMID:18452978	(2008) Chronic viral hepatitis C, oxidative stress and the coagulationfibrinolysis system in haemodialysis patients.	3	5	2.73	0.0002	9606.ENSP00000223095,9606.ENSP00000308541,9606.ENSP00000361850	SERPINE1,F2,PLAU
PMID:18463107	(2008) Homozygous and heterozygous expression of a novel mutation of the acid-labile subunit.	3	3	2.95	0.0002	9606.ENSP00000302665,9606.ENSP00000370473,9606.ENSP00000416683	IGF1,IGFBP3,IGFALS
PMID:18472961	(2008) Prostate cancer cell-derived urokinase-type plasminogen activator contributes to intraosseous tumor growth and bone turnover.	3	4	2.82	0.0002	9606.ENSP00000223095,9606.ENSP00000339328,9606.ENSP00000361850	SERPINE1,PLAUR,PLAU
PMID:18483310	(2008) Plasminogen activator inhibitor-1 inhibits prostate tumor growth through endothelial apoptosis.	3	3	2.95	0.0002	9606.ENSP00000223095,9606.ENSP00000226218,9606.ENSP00000361850	SERPINE1,VTN,PLAU
PMID:18492775	(2008) Repeated betamethasone treatment of pregnant sheep programs persistent reductions in circulating IGF-I and IGF-binding proteins in progeny.	3	3	2.95	0.0002	9606.ENSP00000302665,9606.ENSP00000370473,9606.ENSP00000391826	IGF1,IGFBP3,IGF2
PMID:18508599	(2008) Urokinase and its receptors in chronic kidney disease.	3	5	2.73	0.0002	9606.ENSP00000226218,9606.ENSP00000339328,9606.ENSP00000361850	VTN,PLAUR,PLAU
PMID:18524796	(2008) Elevated serum levels of IGF-binding protein 2 in patients with non-seminomatous germ cell cancer: correlation with tumor markers alpha-fetoprotein and human chorionic gonadotropin.	3	5	2.73	0.0002	9606.ENSP00000302665,9606.ENSP00000370473,9606.ENSP00000391826	IGF1,IGFBP3,IGF2
PMID:18562769	(2008) Genetic variation in insulin-like growth factors and brain tumor risk.	3	5	2.73	0.0002	9606.ENSP00000302665,9606.ENSP00000370473,9606.ENSP00000391826	IGF1,IGFBP3,IGF2
PMID:18581724	(2008) Relationship between umbilical cord blood insulin-like growth factors and anthropometry in term newborns.	3	3	2.95	0.0002	9606.ENSP00000302665,9606.ENSP00000370473,9606.ENSP00000391826	IGF1,IGFBP3,IGF2
PMID:18620482	(2008) Development of defined media for the serum-free expansion of primary keratinocytes and human embryonic stem cells.	3	3	2.95	0.0002	9606.ENSP00000226218,9606.ENSP00000302665,9606.ENSP00000370473	VTN,IGF1,IGFBP3
PMID:18628438	(2008) IGF-I, IGFBP-3, and IGF-IIGFBP-3 ratio: no association with incident colorectal cancer in the Alpha-Tocopherol, Beta-Carotene Cancer Prevention Study.	3	3	2.95	0.0002	9606.ENSP00000302665,9606.ENSP00000370473,9606.ENSP00000391826	IGF1,IGFBP3,IGF2
PMID:18645254	(2008) Does the physiological acromegaly of pregnancy benefit the fetus?	3	3	2.95	0.0002	9606.ENSP00000302665,9606.ENSP00000370473,9606.ENSP00000391826	IGF1,IGFBP3,IGF2
PMID:18667268	(2008) A proteomics approach to identify changes in protein profiles in serum of Familial Adenomatous Polyposis patients.	3	5	2.73	0.0002	9606.ENSP00000226218,9606.ENSP00000259396,9606.ENSP00000393887	VTN,ORM1,AHSG
PMID:18676163	(2008) Congenital hypofibrinogenemia: characterization of two missense mutations affecting fibrinogen assembly and secretion.	3	3	2.95	0.0002	9606.ENSP00000306099,9606.ENSP00000306361,9606.ENSP00000336829	FGB,FGA,FGG
PMID:18703768	(2008) Plasma insulinlike growth factor 1 and binding-protein 3 and risk of myocardial infarction in women: a prospective study.	3	5	2.73	0.0002	9606.ENSP00000223095,9606.ENSP00000302665,9606.ENSP00000370473	SERPINE1,IGF1,IGFBP3
PMID:18719053	(2008) Elevated free IGF2 levels in localized, early-stage breast cancer in women.	3	5	2.73	0.0002	9606.ENSP00000302665,9606.ENSP00000370473,9606.ENSP00000391826	IGF1,IGFBP3,IGF2
PMID:18772067	(2008) Common genetic polymorphisms and haplotypes of fibrinogen alpha, beta, and gamma chains affect fibrinogen levels and the response to proinflammatory stimulation in myocardial infarction survivors: the AIRGENE study.	3	5	2.73	0.0002	9606.ENSP00000306099,9606.ENSP00000306361,9606.ENSP00000336829	FGB,FGA,FGG
PMID:18794069	(2008) Urokinase-type plasminogen activator receptor: a beacon of malignancy?	3	4	2.82	0.0002	9606.ENSP00000223095,9606.ENSP00000339328,9606.ENSP00000361850	SERPINE1,PLAUR,PLAU
PMID:18836029	(2008) The fibrinolytic system and the regulation of lung epithelial cell proteolysis, signaling, and cellular viability.	3	5	2.73	0.0002	9606.ENSP00000223095,9606.ENSP00000339328,9606.ENSP00000361850	SERPINE1,PLAUR,PLAU
PMID:18842999	(2008) No effect of red clover-derived isoflavone intervention on the insulin-like growth factor system in women at increased risk of colorectal cancer.	3	5	2.73	0.0002	9606.ENSP00000302665,9606.ENSP00000370473,9606.ENSP00000391826	IGF1,IGFBP3,IGF2
PMID:18922176	(2008) uPA is upregulated by high dose celecoxib in women at increased risk of developing breast cancer.	3	5	2.73	0.0002	9606.ENSP00000223095,9606.ENSP00000339328,9606.ENSP00000361850	SERPINE1,PLAUR,PLAU
PMID:19073970	(2008) Plasma insulin-like growth factors, insulin-like binding protein-3, and outcome in metastatic colorectal cancer: results from intergroup trial N9741.	3	5	2.73	0.0002	9606.ENSP00000302665,9606.ENSP00000370473,9606.ENSP00000391826	IGF1,IGFBP3,IGF2
PMID:19088796	(2008) Effect of oxidative stress on the expression of t-PA, u-PA, u-PAR, and PAI-1 in endothelial cells.	3	5	2.73	0.0002	9606.ENSP00000223095,9606.ENSP00000339328,9606.ENSP00000361850	SERPINE1,PLAUR,PLAU
PMID:19141154	(2008) Rare inherited disorders of fibrinogen.	3	3	2.95	0.0002	9606.ENSP00000306099,9606.ENSP00000306361,9606.ENSP00000336829	FGB,FGA,FGG
PMID:19199270	(2008) Association of elevated IGFBP-1 with increased IGF-II concentration in patients with carcinoma of the liver.	3	4	2.82	0.0002	9606.ENSP00000302665,9606.ENSP00000370473,9606.ENSP00000391826	IGF1,IGFBP3,IGF2
PMID:16823770	(2007) Anthocyanidins inhibit migration of glioblastoma cells: structure-activity relationship and involvement of the plasminolytic system.	3	4	2.82	0.0002	9606.ENSP00000223095,9606.ENSP00000339328,9606.ENSP00000361850	SERPINE1,PLAUR,PLAU
PMID:16969380	(2007) Relationship between a wide range of alcohol consumptions, components of the insulin-like growth factor system and adiponectin.	3	5	2.73	0.0002	9606.ENSP00000302665,9606.ENSP00000370473,9606.ENSP00000391826	IGF1,IGFBP3,IGF2
PMID:17003241	(2007) Acute ethanol exposure in pregnancy alters the insulin-like growth factor axis of fetal and maternal sheep.	3	4	2.82	0.0002	9606.ENSP00000302665,9606.ENSP00000370473,9606.ENSP00000391826	IGF1,IGFBP3,IGF2
PMID:17008389	(2007) Postnatally elevated levels of insulin-like growth factor (IGF)-II fail to rescue the dwarfism of IGF-I-deficient mice except kidney weight.	3	5	2.73	0.0002	9606.ENSP00000302665,9606.ENSP00000370473,9606.ENSP00000391826	IGF1,IGFBP3,IGF2
PMID:17062982	(2007) Changes in the mRNA transcripts of insulin-like growth factor ligand, receptors and binding proteins in bovine blastocysts and elongated embryos derived from somatic cell nuclear transfer.	3	3	2.95	0.0002	9606.ENSP00000302665,9606.ENSP00000370473,9606.ENSP00000391826	IGF1,IGFBP3,IGF2
PMID:17063263	(2007) Genetic variation in IGF1, IGF-1R, IGFALS, and IGFBP3 in breast cancer survival among Chinese women: a report from the Shanghai Breast Cancer Study.	3	4	2.82	0.0002	9606.ENSP00000302665,9606.ENSP00000370473,9606.ENSP00000416683	IGF1,IGFBP3,IGFALS
PMID:17070899	(2007) Phosphatidylinositol 3-kinaseAkt regulates the balance between plasminogen activator inhibitor-1 and urokinase to promote migration of SKOV-3 ovarian cancer cells.	3	5	2.73	0.0002	9606.ENSP00000223095,9606.ENSP00000302665,9606.ENSP00000361850	SERPINE1,IGF1,PLAU
PMID:17102952	(2007) Blood urokinase plasminogen activator system in chronic urticaria.	3	4	2.82	0.0002	9606.ENSP00000223095,9606.ENSP00000339328,9606.ENSP00000361850	SERPINE1,PLAUR,PLAU
PMID:17213728	(2007) Normal growth spurt and final height despite low levels of all forms of circulating insulin-like growth factor-I in a patient with acid-labile subunit deficiency.	3	5	2.73	0.0002	9606.ENSP00000302665,9606.ENSP00000370473,9606.ENSP00000391826	IGF1,IGFBP3,IGF2
PMID:17219285	(2007) High expression of plasminogen activator inhibitor-2 (PAI-2) is a predictor of improved survival in patients with pancreatic adenocarcinoma.	3	4	2.82	0.0002	9606.ENSP00000223095,9606.ENSP00000339328,9606.ENSP00000361850	SERPINE1,PLAUR,PLAU
PMID:17237315	(2007) Isolated isoflavones do not affect the circulating insulin-like growth factor system in men at increased colorectal cancer risk.	3	5	2.73	0.0002	9606.ENSP00000302665,9606.ENSP00000370473,9606.ENSP00000391826	IGF1,IGFBP3,IGF2
PMID:17263791	(2007) Elevated plasma fibrinogen gamma concentration is associated with myocardial infarction: effects of variation in fibrinogen genes and environmental factors.	3	4	2.82	0.0002	9606.ENSP00000306099,9606.ENSP00000306361,9606.ENSP00000336829	FGB,FGA,FGG
PMID:17289896	(2007) Clinical pharmacodynamic effects of the growth hormone receptor antagonist pegvisomant: implications for cancer therapy.	3	3	2.95	0.0002	9606.ENSP00000302665,9606.ENSP00000370473,9606.ENSP00000391826	IGF1,IGFBP3,IGF2
PMID:17289909	(2007) IGF-II gene region polymorphisms related to exertional muscle damage.	3	4	2.82	0.0002	9606.ENSP00000302665,9606.ENSP00000370473,9606.ENSP00000391826	IGF1,IGFBP3,IGF2
PMID:17295221	(2007) Mutations in the fibrinogen gene cluster accounting for congenital afibrinogenemia: an update and report of 10 novel mutations.	3	3	2.95	0.0002	9606.ENSP00000306099,9606.ENSP00000306361,9606.ENSP00000336829	FGB,FGA,FGG
PMID:17299497	(2007) Childhood diet and insulin-like growth factors in adulthood: 65-year follow-up of the Boyd Orr Cohort.	3	4	2.82	0.0002	9606.ENSP00000302665,9606.ENSP00000370473,9606.ENSP00000391826	IGF1,IGFBP3,IGF2
PMID:17334498	(2007) uPAR-uPA-PAI-1 interactions and signaling: a vascular biologists view.	3	3	2.95	0.0002	9606.ENSP00000223095,9606.ENSP00000339328,9606.ENSP00000361850	SERPINE1,PLAUR,PLAU
PMID:17341887	(2007) Insulin-like growth factors and binding proteins in early milk from mothers of preterm and term infants.	3	4	2.82	0.0002	9606.ENSP00000302665,9606.ENSP00000370473,9606.ENSP00000391826	IGF1,IGFBP3,IGF2
PMID:17344041	(2007) The uPA receptor and the somatomedin B region of vitronectin direct the localization of uPA to focal adhesions in microvessel endothelial cells.	3	3	2.95	0.0002	9606.ENSP00000226218,9606.ENSP00000339328,9606.ENSP00000361850	VTN,PLAUR,PLAU
PMID:17390074	(2007) Effects of hypoxia and reoxygenation on the expression levels of the urokinase-type plasminogen activator, its inhibitor plasminogen activator inhibitor type-1 and the urokinase-type plasminogen activator receptor in human head and neck tumour ...	3	4	2.82	0.0002	9606.ENSP00000223095,9606.ENSP00000339328,9606.ENSP00000361850	SERPINE1,PLAUR,PLAU
PMID:17393016	(2007) Mutational screening of six afibrinogenemic patients: identification and characterization of four novel molecular defects.	3	4	2.82	0.0002	9606.ENSP00000306099,9606.ENSP00000306361,9606.ENSP00000336829	FGB,FGA,FGG
PMID:17426090	(2007) Effects of combined recombinant insulin-like growth factor (IGF)-I and IGF binding protein-3 in type 2 diabetic patients on glycemic control and distribution of IGF-I and IGF-II among serum binding protein complexes.	3	4	2.82	0.0002	9606.ENSP00000302665,9606.ENSP00000370473,9606.ENSP00000391826	IGF1,IGFBP3,IGF2
PMID:17430139	(2007) Molecular genetics of quantitative fibrinogen disorders.	3	3	2.95	0.0002	9606.ENSP00000306099,9606.ENSP00000306361,9606.ENSP00000336829	FGB,FGA,FGG
PMID:17499312	(2007) The potentiation of curcumin on insulin-like growth factor-1 action in MCF-7 human breast carcinoma cells.	3	4	2.82	0.0002	9606.ENSP00000302665,9606.ENSP00000370473,9606.ENSP00000391826	IGF1,IGFBP3,IGF2
PMID:17523079	(2007) Altered expression of urokinase-type plasminogen activator and plasminogen activator inhibitor in high-risk soft tissue sarcomas.	3	4	2.82	0.0002	9606.ENSP00000223095,9606.ENSP00000339328,9606.ENSP00000361850	SERPINE1,PLAUR,PLAU
PMID:17531448	(2007) Molecular characterization of the first missense mutation in the fibrinogen Aalpha-chain gene identified in a compound heterozygous afibrinogenemic patient.	3	3	2.95	0.0002	9606.ENSP00000306099,9606.ENSP00000306361,9606.ENSP00000336829	FGB,FGA,FGG
PMID:17532620	(2007) A nested case-control study of stomach cancer and serum insulin-like growth factor (IGF)-1, IGF-2 and IGF-binding protein (IGFBP)-3.	3	3	2.95	0.0002	9606.ENSP00000302665,9606.ENSP00000370473,9606.ENSP00000391826	IGF1,IGFBP3,IGF2
PMID:17533398	(2007) Circulating insulin-like growth factor axis and the risk of pancreatic cancer in four prospective cohorts.	3	5	2.73	0.0002	9606.ENSP00000302665,9606.ENSP00000370473,9606.ENSP00000391826	IGF1,IGFBP3,IGF2
PMID:17547689	(2007) Elevated levels of growth-related hormones in autism and autism spectrum disorder.	3	4	2.82	0.0002	9606.ENSP00000302665,9606.ENSP00000370473,9606.ENSP00000391826	IGF1,IGFBP3,IGF2
PMID:17549383	(2007) PAI-1 induces cell detachment, downregulates nucleophosmin (B23) and fortilin (TCTP) in LnCAP prostate cancer cells.	3	5	2.73	0.0002	9606.ENSP00000223095,9606.ENSP00000226218,9606.ENSP00000339328	SERPINE1,VTN,PLAUR
PMID:17560154	(2007) Severe deficiencies of IGF-I, IGF-II, IGFBP-3, ALS and paradoxically high-normal bone mass in a child with insulin-resistance syndrome (Rabson-Mendenhall type).	3	4	2.82	0.0002	9606.ENSP00000302665,9606.ENSP00000370473,9606.ENSP00000391826	IGF1,IGFBP3,IGF2
PMID:17566097	(2007) In vitro fertilization improves childhood growth and metabolism.	3	4	2.82	0.0002	9606.ENSP00000302665,9606.ENSP00000370473,9606.ENSP00000391826	IGF1,IGFBP3,IGF2
PMID:17593323	(2007) A 30-kDa fragment of insulin-like growth factor (IGF) binding protein-3 in human pregnancy serum with strongly reduced IGF-I binding.	3	4	2.82	0.0002	9606.ENSP00000302665,9606.ENSP00000370473,9606.ENSP00000391826	IGF1,IGFBP3,IGF2
PMID:17635080	(2007) Associations of blood levels of insulin-like growth factor (IGF)-I, IGF-II and IGF binding protein (IGFBP)-3 in schizophrenic Arab subjects.	3	4	2.82	0.0002	9606.ENSP00000302665,9606.ENSP00000370473,9606.ENSP00000391826	IGF1,IGFBP3,IGF2
PMID:17635716	(2007) Serpins in thrombosis, hemostasis and fibrinolysis.	3	5	2.73	0.0002	9606.ENSP00000215727,9606.ENSP00000223095,9606.ENSP00000261994	SERPIND1,SERPINE1,SERPINA10
PMID:17635718	(2007) Molecular mechanisms accounting for fibrinogen deficiency: from large deletions to intracellular retention of misfolded proteins.	3	3	2.95	0.0002	9606.ENSP00000306099,9606.ENSP00000306361,9606.ENSP00000336829	FGB,FGA,FGG
PMID:17682340	(2007) Urokinase receptor variants in tissue and body fluids.	3	4	2.82	0.0002	9606.ENSP00000226218,9606.ENSP00000339328,9606.ENSP00000361850	VTN,PLAUR,PLAU
PMID:17686008	(2007) Immunohistochemical detection of uPA, uPAR, PAI-1, and maspin in ameloblastic tumors.	3	4	2.82	0.0002	9606.ENSP00000223095,9606.ENSP00000339328,9606.ENSP00000361850	SERPINE1,PLAUR,PLAU
PMID:17695985	(2007) Regulatory effects of biophysical strain on rat TMJ discs.	3	5	2.73	0.0002	9606.ENSP00000302665,9606.ENSP00000370473,9606.ENSP00000391826	IGF1,IGFBP3,IGF2
PMID:17701256	(2007) Plasminogen activator system localization in 60 cases of ductal carcinoma in situ.	3	3	2.95	0.0002	9606.ENSP00000223095,9606.ENSP00000339328,9606.ENSP00000361850	SERPINE1,PLAUR,PLAU
PMID:17707905	(2007) The IGF axis in baboon pregnancy: placental and systemic responses to feeding 70% global ad libitum diet.	3	4	2.82	0.0002	9606.ENSP00000302665,9606.ENSP00000370473,9606.ENSP00000391826	IGF1,IGFBP3,IGF2
PMID:17709267	(2007) Insulin-like growth factor system gene expression in cervical scrapes from women with squamous intraepithelial lesions and cervical cancer.	3	4	2.82	0.0002	9606.ENSP00000302665,9606.ENSP00000370473,9606.ENSP00000391826	IGF1,IGFBP3,IGF2
PMID:17726072	(2007) Phenotypic effects of null and haploinsufficiency of acid-labile subunit in a family with two novel IGFALS gene mutations.	3	4	2.82	0.0002	9606.ENSP00000302665,9606.ENSP00000370473,9606.ENSP00000416683	IGF1,IGFBP3,IGFALS
PMID:17763192	(2007) Insulin-like growth factor (IGF)-I, IGF-II and IGF-binding protein (IGFBP)-3 levels in Arab subjects with coronary heart disease.	3	5	2.73	0.0002	9606.ENSP00000302665,9606.ENSP00000370473,9606.ENSP00000391826	IGF1,IGFBP3,IGF2
PMID:17854317	(2007) Pseudo-exon activation caused by a deep-intronic mutation in the fibrinogen gamma-chain gene as a novel mechanism for congenital afibrinogenaemia.	3	3	2.95	0.0002	9606.ENSP00000306099,9606.ENSP00000306361,9606.ENSP00000336829	FGB,FGA,FGG
PMID:17892585	(2007) Generalizing Terwilligers likelihood approach: a new score statistic to test for genetic association.	3	3	2.95	0.0002	9606.ENSP00000306099,9606.ENSP00000306361,9606.ENSP00000336829	FGB,FGA,FGG
PMID:17903294	(2007) Genome-wide association and linkage analyses of hemostatic factors and hematological phenotypes in the Framingham Heart Study.	4	26	2.14	0.0002	9606.ENSP00000223095,9606.ENSP00000306099,9606.ENSP00000306361,9606.ENSP00000336829	SERPINE1,FGB,FGA,FGG
PMID:17929148	(2007) Preclinical and clinical in vitro in vivo correlation of an hGH dextran microsphere formulation.	3	5	2.73	0.0002	9606.ENSP00000302665,9606.ENSP00000370473,9606.ENSP00000391826	IGF1,IGFBP3,IGF2
PMID:17953765	(2007) Study Protocol: insulin and its role in cancer.	3	5	2.73	0.0002	9606.ENSP00000302665,9606.ENSP00000370473,9606.ENSP00000391826	IGF1,IGFBP3,IGF2
PMID:17991659	(2007) Lycopene supplementation elevates circulating insulin-like growth factor binding protein-1 and -2 concentrations in persons at greater risk of colorectal cancer.	3	5	2.73	0.0002	9606.ENSP00000302665,9606.ENSP00000370473,9606.ENSP00000391826	IGF1,IGFBP3,IGF2
PMID:18076760	(2007) Models predicting the growth response to growth hormone treatment in short children independent of GH status, birth size and gestational age.	3	5	2.73	0.0002	9606.ENSP00000302665,9606.ENSP00000370473,9606.ENSP00000391826	IGF1,IGFBP3,IGF2
PMID:18217408	(2007) Are elevated serum levels of IGFBP-2 after intensive chemotherapy of childhood acute lymphoblastic leukemia a risk factor of relapse?	3	4	2.82	0.0002	9606.ENSP00000302665,9606.ENSP00000370473,9606.ENSP00000391826	IGF1,IGFBP3,IGF2
PMID:23645983	(2007) Urokinase-type Plasminogen Activator (uPA) is Inhibited with QLT0267 a Small Molecule Targeting Integrin-linked Kinase (ILK).	4	33	2.03	0.0002	9606.ENSP00000302665,9606.ENSP00000339328,9606.ENSP00000361850,9606.ENSP00000391826	IGF1,PLAUR,PLAU,IGF2
PMID:16192690	(2006) Does insulin-like growth factor 1 contribute in red blood cell transfusions to the pathogenesis of retinopathy of prematurity during retinal neovascularization?	3	4	2.82	0.0002	9606.ENSP00000302665,9606.ENSP00000370473,9606.ENSP00000391826	IGF1,IGFBP3,IGF2
PMID:16356605	(2006) Expression of urokinase-type plasminogen activator receptor is correlated with metastases of lingual squamous cell carcinoma.	3	3	2.95	0.0002	9606.ENSP00000226218,9606.ENSP00000339328,9606.ENSP00000361850	VTN,PLAUR,PLAU
PMID:16431955	(2006) Involvement of insulin-like growth factor-I and insulin-like growth factor binding protein-3 in corneal fibroblasts during corneal wound healing.	3	4	2.82	0.0002	9606.ENSP00000302665,9606.ENSP00000370473,9606.ENSP00000391826	IGF1,IGFBP3,IGF2
PMID:16434460	(2006) Associations of childhood and adulthood height and the components of height with insulin-like growth factor levels in adulthood: a 65-year follow-up of the Boyd Orr cohort.	3	4	2.82	0.0002	9606.ENSP00000302665,9606.ENSP00000370473,9606.ENSP00000391826	IGF1,IGFBP3,IGF2
PMID:16435385	(2006) Urokinase system expression in gastric carcinoma: prognostic impact in an independent patient series and first evidence of predictive value in preoperative biopsy and intestinal metaplasia specimens.	3	4	2.82	0.0002	9606.ENSP00000223095,9606.ENSP00000339328,9606.ENSP00000361850	SERPINE1,PLAUR,PLAU
PMID:16444283	(2006) Elevated serum insulin-like growth factor binding protein-2 is associated with a high relapse risk after hematopoietic stem cell transplantation in childhood AML.	3	4	2.82	0.0002	9606.ENSP00000302665,9606.ENSP00000370473,9606.ENSP00000391826	IGF1,IGFBP3,IGF2
PMID:16465446	(2006) The urokinase receptor: a ligand or a receptor? Story of a sociable molecule.	3	4	2.82	0.0002	9606.ENSP00000226218,9606.ENSP00000339328,9606.ENSP00000361850	VTN,PLAUR,PLAU
PMID:16477536	(2006) Gastrointestinal inflammation and the circulating IGF system in humans.	3	5	2.73	0.0002	9606.ENSP00000302665,9606.ENSP00000370473,9606.ENSP00000391826	IGF1,IGFBP3,IGF2
PMID:16489075	(2006) The relationship of insulin-like growth factor-II, insulin-like growth factor binding protein-3, and estrogen receptor-alpha expression to disease progression in epithelial ovarian cancer.	3	4	2.82	0.0002	9606.ENSP00000302665,9606.ENSP00000370473,9606.ENSP00000391826	IGF1,IGFBP3,IGF2
PMID:16491616	(2006) Methods to analyze the effects of the urokinase system on cancer cell adhesion, proliferation, migration, and signal transduction events.	3	3	2.95	0.0002	9606.ENSP00000223095,9606.ENSP00000339328,9606.ENSP00000361850	SERPINE1,PLAUR,PLAU
PMID:16525568	(2006) Epistatic and pleiotropic effects of polymorphisms in the fibrinogen and coagulation factor XIII genes on plasma fibrinogen concentration, fibrin gel structure and risk of myocardial infarction.	3	5	2.73	0.0002	9606.ENSP00000306099,9606.ENSP00000306361,9606.ENSP00000336829	FGB,FGA,FGG
PMID:16537700	(2006) The insulin-like growth factor system and mammographic features in premenopausal and postmenopausal women.	3	3	2.95	0.0002	9606.ENSP00000302665,9606.ENSP00000370473,9606.ENSP00000391826	IGF1,IGFBP3,IGF2
PMID:16569238	(2006) Coordinate regulation of fibronectin matrix assembly by the plasminogen activator system and vitronectin in human osteosarcoma cells.	4	27	2.12	0.0002	9606.ENSP00000223095,9606.ENSP00000226218,9606.ENSP00000339328,9606.ENSP00000361850	SERPINE1,VTN,PLAUR,PLAU
PMID:16675541	(2006) Diminished growth and enhanced glucose metabolism in triple knockout mice containing mutations of insulin-like growth factor binding protein-3, -4, and -5.	3	5	2.73	0.0002	9606.ENSP00000302665,9606.ENSP00000370473,9606.ENSP00000391826	IGF1,IGFBP3,IGF2
PMID:16682842	(2006) The IGF system in a case of Costello syndrome.	3	5	2.73	0.0002	9606.ENSP00000302665,9606.ENSP00000370473,9606.ENSP00000391826	IGF1,IGFBP3,IGF2
PMID:16706972	(2006) Association between patterns of nucleotide variation across the three fibrinogen genes and plasma fibrinogen levels: the Coronary Artery Risk Development in Young Adults (CARDIA) study.	3	3	2.95	0.0002	9606.ENSP00000306099,9606.ENSP00000306361,9606.ENSP00000336829	FGB,FGA,FGG
PMID:16716263	(2006) IGF-I and IGF-II stimulate directed cell migration of bone-marrow-derived human mesenchymal progenitor cells.	3	4	2.82	0.0002	9606.ENSP00000302665,9606.ENSP00000370473,9606.ENSP00000391826	IGF1,IGFBP3,IGF2
PMID:16718634	(2006) Evaluation of the components of the insulin-like growth factors system in GH-deficient adults: effects of twelve-month rhGH treatment.	3	3	2.95	0.0002	9606.ENSP00000302665,9606.ENSP00000370473,9606.ENSP00000391826	IGF1,IGFBP3,IGF2
PMID:16759033	(2006) Diagnosis of idiopathic growth hormone deficiency: contributions of data on the acid-labile subunit, insulin-like growth factor (IGF)-I and-II, and IGF binding protein-3.	3	3	2.95	0.0002	9606.ENSP00000302665,9606.ENSP00000370473,9606.ENSP00000391826	IGF1,IGFBP3,IGF2
PMID:16759894	(2006) Associations of the IGFIGFBP axis and respiratory diseases in neonatal patients during the first 6 months of life.	3	4	2.82	0.0002	9606.ENSP00000302665,9606.ENSP00000370473,9606.ENSP00000391826	IGF1,IGFBP3,IGF2
PMID:16763062	(2006) Insulin-like growth factor binding protein-3 in extracellular matrix stimulates adhesion of breast epithelial cells and activation of p4442 mitogen-activated protein kinase.	3	4	2.82	0.0002	9606.ENSP00000302665,9606.ENSP00000370473,9606.ENSP00000391826	IGF1,IGFBP3,IGF2
PMID:16776662	(2006) Gender differences in the insulin-like growth factor axis response to a glucose load.	3	5	2.73	0.0002	9606.ENSP00000302665,9606.ENSP00000370473,9606.ENSP00000391826	IGF1,IGFBP3,IGF2
PMID:16778202	(2006) Role of hypoxia-inducible factor (HIF)-1alpha versus HIF-2alpha in the regulation of HIF target genes in response to hypoxia, insulin-like growth factor-I, or loss of von Hippel-Lindau function: implications for targeting the HIF pathway.	3	5	2.73	0.0002	9606.ENSP00000223095,9606.ENSP00000302665,9606.ENSP00000339328	SERPINE1,IGF1,PLAUR
PMID:16787980	(2006) Associations of adiposity from childhood into adulthood with insulin resistance and the insulin-like growth factor system: 65-year follow-up of the Boyd Orr Cohort.	3	5	2.73	0.0002	9606.ENSP00000302665,9606.ENSP00000370473,9606.ENSP00000391826	IGF1,IGFBP3,IGF2
PMID:16796017	(2006) The pathophysiological relevance of PAI-1 in cardiovascular diseases and the development of monoclonal antibodies as PAI-1 inhibitors.	3	5	2.73	0.0002	9606.ENSP00000223095,9606.ENSP00000226218,9606.ENSP00000361850	SERPINE1,VTN,PLAU
PMID:16804529	(2006) Insulin-like growth factors and cancer: no role in screening. Evidence from the BUPA study and meta-analysis of prospective epidemiological studies.	3	4	2.82	0.0002	9606.ENSP00000302665,9606.ENSP00000370473,9606.ENSP00000391826	IGF1,IGFBP3,IGF2
PMID:16855369	(2006) Molecular basis of fibrinogen deficiency.	3	3	2.95	0.0002	9606.ENSP00000306099,9606.ENSP00000306361,9606.ENSP00000336829	FGB,FGA,FGG
PMID:16862465	(2006) Pregnancy-induced changes in insulin-like growth factor I (IGF-I), insulin-like growth factor binding protein 3 (IGFBP-3), and acid-labile subunit (ALS) in patients with growth hormone (GH) deficiency and excess.	3	3	2.95	0.0002	9606.ENSP00000302665,9606.ENSP00000370473,9606.ENSP00000391826	IGF1,IGFBP3,IGF2
PMID:16883631	(2006) Effects of Safflower seed oil in osteoporosis induced-ovariectomized rats.	3	3	2.95	0.0002	9606.ENSP00000302665,9606.ENSP00000370473,9606.ENSP00000391826	IGF1,IGFBP3,IGF2
PMID:16915036	(2006) Genetic low nephron number hypertension is associated with dysregulation of the hepatic and renal insulin-like growth factor system during nephrogenesis.	3	4	2.82	0.0002	9606.ENSP00000302665,9606.ENSP00000370473,9606.ENSP00000391826	IGF1,IGFBP3,IGF2
PMID:16923367	(2006) [Effects of L-arginine on the expression of insulin-like growth factors and insulin-like growth factor binding protein 3 in rats with intrauterine growth retardation].	3	3	2.95	0.0002	9606.ENSP00000302665,9606.ENSP00000370473,9606.ENSP00000391826	IGF1,IGFBP3,IGF2
PMID:16925098	(2006) Serum levels of insulin-like growth factor-I and -II and insulin-like growth factor binding protein 3 in women with squamous intraepithelial lesions and cervical cancer.	3	3	2.95	0.0002	9606.ENSP00000302665,9606.ENSP00000370473,9606.ENSP00000391826	IGF1,IGFBP3,IGF2
PMID:16935391	(2006) The prognostic significance of pretreatment plasma levels of insulin-like growth factor (IGF)-1, IGF-2, and IGF binding protein-3 in patients with advanced non-small cell lung cancer.	3	3	2.95	0.0002	9606.ENSP00000302665,9606.ENSP00000370473,9606.ENSP00000391826	IGF1,IGFBP3,IGF2
PMID:16940449	(2006) IGF-II serum levels are normal in children with Silver-Russell syndrome who frequently carry epimutations at the IGF2 locus.	3	4	2.82	0.0002	9606.ENSP00000302665,9606.ENSP00000370473,9606.ENSP00000391826	IGF1,IGFBP3,IGF2
PMID:16942396	(2006) Recurrent hypoglycaemia in a patient with metastatic pancreatic carcinoma.	3	5	2.73	0.0002	9606.ENSP00000302665,9606.ENSP00000370473,9606.ENSP00000391826	IGF1,IGFBP3,IGF2
PMID:16999847	(2006) The molecular basis of quantitative fibrinogen disorders.	3	3	2.95	0.0002	9606.ENSP00000306099,9606.ENSP00000306361,9606.ENSP00000336829	FGB,FGA,FGG
PMID:17086281	(2006) [Detection of plasma urokinase-type plasminogen activator and its receptor in acute or chronic hepatitis B patients and its clinical significance.].	3	3	2.95	0.0002	9606.ENSP00000308541,9606.ENSP00000339328,9606.ENSP00000361850	F2,PLAUR,PLAU
PMID:17121519	(2006) Effect of thyroxine replacement on serum IGF-I, IGFBP-3 and the acid-labile subunit in patients with hypothyroidism and hypopituitarism.	3	3	2.95	0.0002	9606.ENSP00000302665,9606.ENSP00000370473,9606.ENSP00000391826	IGF1,IGFBP3,IGF2
PMID:17181112	(2006) Differential effects of insulin-like growth factors on scratch wound repair in respiratory epithelial cells.	3	4	2.82	0.0002	9606.ENSP00000302665,9606.ENSP00000370473,9606.ENSP00000391826	IGF1,IGFBP3,IGF2
PMID:17183975	(2006) Haematologic disorders and cerebral venous thrombosis.	3	5	2.73	0.0002	9606.ENSP00000215727,9606.ENSP00000223095,9606.ENSP00000308541	SERPIND1,SERPINE1,F2
PMID:15388648	(2005) Roles of the lactogens and somatogens in perinatal and postnatal metabolism and growth: studies of a novel mouse model combining lactogen resistance and growth hormone deficiency.	3	4	2.82	0.0002	9606.ENSP00000302665,9606.ENSP00000370473,9606.ENSP00000391826	IGF1,IGFBP3,IGF2
PMID:15486223	(2005) Stimulation of steroidogenesis in immature rat Leydig cells evoked by interleukin-1alpha is potentiated by growth hormone and insulin-like growth factors.	3	4	2.82	0.0002	9606.ENSP00000302665,9606.ENSP00000370473,9606.ENSP00000391826	IGF1,IGFBP3,IGF2
PMID:15515049	(2005) Expression of urokinase plasminogen activator, its receptor and type-1 inhibitor in malignant and benign prostate tissue.	3	4	2.82	0.0002	9606.ENSP00000223095,9606.ENSP00000339328,9606.ENSP00000361850	SERPINE1,PLAUR,PLAU
PMID:15516335	(2005) Additivity in effects of vitronectin and monoclonal antibodies against alpha-helix F of plasminogen activator inhibitor-1 on its reactions with target proteinases.	3	4	2.82	0.0002	9606.ENSP00000223095,9606.ENSP00000226218,9606.ENSP00000361850	SERPINE1,VTN,PLAU
PMID:15687344	(2005) Insulin-like growth factor binding protein-2 at diagnosis of childhood acute lymphoblastic leukemia and the prediction of relapse risk.	3	5	2.73	0.0002	9606.ENSP00000302665,9606.ENSP00000370473,9606.ENSP00000391826	IGF1,IGFBP3,IGF2
PMID:15691886	(2005) Molecular recognition characteristics in the insulin-like growth factor (IGF)-insulin-like growth factor binding protein -35 (IGFBP-35) heparin axis.	3	4	2.82	0.0002	9606.ENSP00000302665,9606.ENSP00000370473,9606.ENSP00000391826	IGF1,IGFBP3,IGF2
PMID:15692833	(2005) Growth hormoneinsulin-like growth factor system in children with chronic renal failure.	3	5	2.73	0.0002	9606.ENSP00000302665,9606.ENSP00000370473,9606.ENSP00000391826	IGF1,IGFBP3,IGF2
PMID:15698601	(2005) Performance characteristics of the IMMULITE 2000 insulin-like growth factor binding protein-3 assay.	3	3	2.95	0.0002	9606.ENSP00000302665,9606.ENSP00000370473,9606.ENSP00000391826	IGF1,IGFBP3,IGF2
PMID:15734878	(2005) Increased contractility of cardiomyocytes from copper-deficient rats is associated with upregulation of cardiac IGF-I receptor.	3	3	2.95	0.0002	9606.ENSP00000302665,9606.ENSP00000370473,9606.ENSP00000391826	IGF1,IGFBP3,IGF2
PMID:15735812	(2005) Contribution of haplotypes across the fibrinogen gene cluster to variation in risk of myocardial infarction.	3	3	2.95	0.0002	9606.ENSP00000306099,9606.ENSP00000306361,9606.ENSP00000336829	FGB,FGA,FGG
PMID:15756268	(2005) A prospective study of serum insulin-like growth factor-I (IGF-I), IGF-II, IGF-binding protein-3 and breast cancer risk.	3	3	2.95	0.0002	9606.ENSP00000302665,9606.ENSP00000370473,9606.ENSP00000391826	IGF1,IGFBP3,IGF2
PMID:15763644	(2005) Effects of tamoxifen and octreotide LAR on the IGF-system compared with tamoxifen monotherapy.	3	5	2.73	0.0002	9606.ENSP00000302665,9606.ENSP00000370473,9606.ENSP00000391826	IGF1,IGFBP3,IGF2
PMID:15774848	(2005) Early developmental changes in IGF-I, IGF-II, IGF binding protein-1, and IGF binding protein-3 concentration in the cerebrospinal fluid of children.	3	4	2.82	0.0002	9606.ENSP00000302665,9606.ENSP00000370473,9606.ENSP00000391826	IGF1,IGFBP3,IGF2
PMID:15795540	(2005) gammaAla82Gly represents a common fibrinogen gamma-chain variant in Caucasians.	3	3	2.95	0.0002	9606.ENSP00000306099,9606.ENSP00000306361,9606.ENSP00000336829	FGB,FGA,FGG
PMID:15795544	(2005) A novel nonsense mutation in the FGA gene in a Chinese family with congenital afibrinogenaemia.	3	3	2.95	0.0002	9606.ENSP00000306099,9606.ENSP00000306361,9606.ENSP00000336829	FGB,FGA,FGG
PMID:15811488	(2005) Treatment of hypoglycemia using combined glucocorticoid and recombinant human growth hormone in a patient with a metastatic non-islet cell tumor hypoglycemia.	3	4	2.82	0.0002	9606.ENSP00000302665,9606.ENSP00000370473,9606.ENSP00000391826	IGF1,IGFBP3,IGF2
PMID:15843038	(2005) Inhibition of endothelial cell movement and tubulogenesis by human recombinant soluble melanotransferrin: involvement of the u-PARLRP plasminolytic system.	3	5	2.73	0.0002	9606.ENSP00000223095,9606.ENSP00000339328,9606.ENSP00000361850	SERPINE1,PLAUR,PLAU
PMID:15861141	(2005) Crystal structure of the human urokinase plasminogen activator receptor bound to an antagonist peptide.	3	3	2.95	0.0002	9606.ENSP00000226218,9606.ENSP00000339328,9606.ENSP00000361850	VTN,PLAUR,PLAU
PMID:15879357	(2005) Discontinuation of estrogen replacement therapy in GH-treated hypopituitary women alters androgen status and IGF-I.	3	5	2.73	0.0002	9606.ENSP00000302665,9606.ENSP00000370473,9606.ENSP00000391826	IGF1,IGFBP3,IGF2
PMID:15886488	(2005) Pharmacodynamic considerations with recombinant human insulin-like growth factor-I in children.	3	4	2.82	0.0002	9606.ENSP00000302665,9606.ENSP00000370473,9606.ENSP00000391826	IGF1,IGFBP3,IGF2
PMID:15941948	(2005) Associations between plasma insulin-like growth factor proteins and C-peptide and quality of life in patients with metastatic colorectal cancer.	3	3	2.95	0.0002	9606.ENSP00000302665,9606.ENSP00000370473,9606.ENSP00000391826	IGF1,IGFBP3,IGF2
PMID:15942664	(2005) The urokinase-type plasminogen activator, its receptor and u-PA inhibitor type-1 affect in vitro growth and invasion of Kaposis sarcoma and capillary endothelial cells: role of HIV-Tat protein.	3	4	2.82	0.0002	9606.ENSP00000223095,9606.ENSP00000339328,9606.ENSP00000361850	SERPINE1,PLAUR,PLAU
PMID:15944776	(2005) Urokinase-type plasminogen activator system and breast cancer (Review).	3	4	2.82	0.0002	9606.ENSP00000223095,9606.ENSP00000339328,9606.ENSP00000361850	SERPINE1,PLAUR,PLAU
PMID:15946522	(2005) [Congenital afibrinogenemia associated with a novel nonsense mutation in the FGA gene].	3	3	2.95	0.0002	9606.ENSP00000306099,9606.ENSP00000306361,9606.ENSP00000336829	FGB,FGA,FGG
PMID:15959422	(2005) Cord serum insulin-like growth factor binding protein-1 and -3: effect of maternal diabetes and relationships to fetal growth.	3	5	2.73	0.0002	9606.ENSP00000302665,9606.ENSP00000370473,9606.ENSP00000391826	IGF1,IGFBP3,IGF2
PMID:15971425	(2005) Rheumatoid synovial fibroblasts constitutively express the fibrinolytic pattern of invasive tumor-like cells.	3	4	2.82	0.0002	9606.ENSP00000223095,9606.ENSP00000339328,9606.ENSP00000361850	SERPINE1,PLAUR,PLAU
PMID:16006865	(2005) Expression of urokinase-type plasminogen activator, urokinase-type plasminogen activator receptor and plasminogen activator inhibitors in patients with renal cell carcinoma: correlation with tumor associated macrophage and prognosis.	3	5	2.73	0.0002	9606.ENSP00000223095,9606.ENSP00000339328,9606.ENSP00000361850	SERPINE1,PLAUR,PLAU
PMID:16024700	(2005) Effects of L-carnitine on fetal growth and the IGF system in pigs.	3	5	2.73	0.0002	9606.ENSP00000302665,9606.ENSP00000370473,9606.ENSP00000391826	IGF1,IGFBP3,IGF2
PMID:16046163	(2005) Maternal nutrient restriction during early to mid gestation up-regulates cardiac insulin-like growth factor (IGF) receptors associated with enlarged ventricular size in fetal sheep.	3	5	2.73	0.0002	9606.ENSP00000302665,9606.ENSP00000370473,9606.ENSP00000391826	IGF1,IGFBP3,IGF2
PMID:16075927	(2005) Effects of alpha-interferon on insulin-like growth factor-I, insulin-like growth factor-II and insulin-like growth factor binding protein-3 secretion by a human lung cancer cell line in vitro.	3	3	2.95	0.0002	9606.ENSP00000302665,9606.ENSP00000370473,9606.ENSP00000391826	IGF1,IGFBP3,IGF2
PMID:16077925	(2005) Wound-induced migration of MDA-MB-435 and SKOV-3 cancer cells is regulated by plasminogen activator inhibitor-1.	3	4	2.82	0.0002	9606.ENSP00000223095,9606.ENSP00000226218,9606.ENSP00000361850	SERPINE1,VTN,PLAU
PMID:16088202	(2005) The insulin-like growth factor system and markers of inflammation in adult patients with inflammatory bowel disease.	3	5	2.73	0.0002	9606.ENSP00000302665,9606.ENSP00000370473,9606.ENSP00000391826	IGF1,IGFBP3,IGF2
PMID:16091488	(2005) Inaccuracy of insulin-like growth factor (IGF) binding protein (IGFBP)-3 assessment in the diagnosis of growth hormone (GH) deficiency from childhood to young adulthood: association to low GH dependency of IGF-II and presence of circulating ...	3	3	2.95	0.0002	9606.ENSP00000302665,9606.ENSP00000370473,9606.ENSP00000391826	IGF1,IGFBP3,IGF2
PMID:16095515	(2005) Syngeneic living-donor liver transplantation for hemangioendothelioma: a clinical model for studying liver regeneration.	3	5	2.73	0.0002	9606.ENSP00000302665,9606.ENSP00000370473,9606.ENSP00000391826	IGF1,IGFBP3,IGF2
PMID:16109653	(2005) Expressions of urokinase-type plasminogen activator, its receptor and plasminogen activator inhibitor-1 in gastric cancer cells and effects of Helicobacter pylori.	3	4	2.82	0.0002	9606.ENSP00000223095,9606.ENSP00000339328,9606.ENSP00000361850	SERPINE1,PLAUR,PLAU
PMID:16127225	(2005) Updated information on risk factors for lung cancer: findings from the JACC Study.	3	3	2.95	0.0002	9606.ENSP00000302665,9606.ENSP00000370473,9606.ENSP00000391826	IGF1,IGFBP3,IGF2
PMID:16131586	(2005) Insulin-like growth factor (IGF) I, -II, and IGF binding protein-3 and risk of ischemic stroke.	3	3	2.95	0.0002	9606.ENSP00000302665,9606.ENSP00000370473,9606.ENSP00000391826	IGF1,IGFBP3,IGF2
PMID:16141000	(2005) Hypofibrinogenaemia caused by a novel FGG missense mutation (W253C) in the gamma chain globular domain impairing fibrinogen secretion.	3	3	2.95	0.0002	9606.ENSP00000306099,9606.ENSP00000306361,9606.ENSP00000336829	FGB,FGA,FGG
PMID:16144795	(2005) Genetic variation in the fibrinogen gamma gene increases the risk for deep venous thrombosis by reducing plasma fibrinogen gamma levels.	3	4	2.82	0.0002	9606.ENSP00000306099,9606.ENSP00000306361,9606.ENSP00000336829	FGB,FGA,FGG
PMID:16172212	(2005) Insulin resistance, apoptosis, and colorectal adenoma risk.	3	4	2.82	0.0002	9606.ENSP00000302665,9606.ENSP00000370473,9606.ENSP00000391826	IGF1,IGFBP3,IGF2
PMID:16172243	(2005) A prospective study of the insulin-like growth factor axis in relation with prostate cancer in the SU.VI.MAX trial.	3	4	2.82	0.0002	9606.ENSP00000302665,9606.ENSP00000370473,9606.ENSP00000391826	IGF1,IGFBP3,IGF2
PMID:16195396	(2005) Quality control of fibrinogen secretion in the molecular pathogenesis of congenital afibrinogenemia.	3	5	2.73	0.0002	9606.ENSP00000306099,9606.ENSP00000306361,9606.ENSP00000336829	FGB,FGA,FGG
PMID:16213990	(2005) Follicular fluid concentrations of free insulin-like growth factor (IGF)-I during follicular development in mares.	3	3	2.95	0.0002	9606.ENSP00000302665,9606.ENSP00000370473,9606.ENSP00000391826	IGF1,IGFBP3,IGF2
PMID:16274483	(2005) Increased PAI-1 plasma levels and risk of death from dengue: no association with the 4G5G promoter polymorphism.	3	5	2.73	0.0002	9606.ENSP00000223095,9606.ENSP00000226218,9606.ENSP00000361850	SERPINE1,VTN,PLAU
PMID:16311944	(2005) Fetal origins of adult disease: a paediatric perspective.	3	3	2.95	0.0002	9606.ENSP00000302665,9606.ENSP00000370473,9606.ENSP00000391826	IGF1,IGFBP3,IGF2
PMID:16358968	(2005) Relationship between insulin-like growth factors (IGF-I and IGF-II), IGF-binding proteins (IGFBP-3, IGFBP-2), leptin and anthropometric parameters (height, body mass index) during antileukaemic treatment in children.	3	5	2.73	0.0002	9606.ENSP00000302665,9606.ENSP00000370473,9606.ENSP00000391826	IGF1,IGFBP3,IGF2
PMID:17192039	(2005) Early non-invasive diagnosis of cervical cancer: beyond Pap smears and human papilloma virus (HPV) testing.	3	3	2.95	0.0002	9606.ENSP00000302665,9606.ENSP00000370473,9606.ENSP00000391826	IGF1,IGFBP3,IGF2
PMID:14605000	(2004) Regulation of insulin-like growth factor (IGF)-I action by matrix metalloproteinase-3 involves selective disruption of IGF-IIGF-binding protein-3 complexes.	3	5	2.73	0.0002	9606.ENSP00000302665,9606.ENSP00000370473,9606.ENSP00000391826	IGF1,IGFBP3,IGF2
PMID:14605935	(2004) Molecular cloning and tissue-specific, developmental-stage-specific, and hormonal regulation of IGFBP3 gene in zebrafish.	3	3	2.95	0.0002	9606.ENSP00000302665,9606.ENSP00000370473,9606.ENSP00000391826	IGF1,IGFBP3,IGF2
PMID:14645112	(2004) Evidence for similar expression of protein C inhibitor and the urokinase-type plasminogen activator system during mouse testis development.	3	5	2.73	0.0002	9606.ENSP00000223095,9606.ENSP00000339328,9606.ENSP00000361850	SERPINE1,PLAUR,PLAU
PMID:14679304	(2004) Reciprocal regulation of urokinase receptor (CD87)-mediated cell adhesion by plasminogen activator inhibitor-1 and protease nexin-1.	3	5	2.73	0.0002	9606.ENSP00000223095,9606.ENSP00000226218,9606.ENSP00000339328	SERPINE1,VTN,PLAUR
PMID:14712493	(2004) Screen-detected prostate cancer and the insulin-like growth factor axis: results of a population-based case-control study.	3	5	2.73	0.0002	9606.ENSP00000302665,9606.ENSP00000370473,9606.ENSP00000391826	IGF1,IGFBP3,IGF2
PMID:14715852	(2004) Do height-related variations in insulin-like growth factors underlie the associations of stature with adult chronic disease?	3	4	2.82	0.0002	9606.ENSP00000302665,9606.ENSP00000370473,9606.ENSP00000391826	IGF1,IGFBP3,IGF2
PMID:14730168	(2004) Serum insulin-like growth factor-I and insulin-like growth factor-binding protein-3 in localized, metastasized prostate cancer and benign prostatic hyperplasia.	3	4	2.82	0.0002	9606.ENSP00000302665,9606.ENSP00000370473,9606.ENSP00000391826	IGF1,IGFBP3,IGF2
PMID:14732452	(2004) Changes in circulating insulin-like growth factor-I, insulin-like growth factor binding proteins, and leptin in weaned pigs infected with Salmonella enterica serovar Typhimurium.	3	4	2.82	0.0002	9606.ENSP00000302665,9606.ENSP00000370473,9606.ENSP00000391826	IGF1,IGFBP3,IGF2
PMID:14752247	(2004) Effects of reduced dialysate calcium on calcium-phosphorus product and bone metabolism in hemodialysis patients.	3	5	2.73	0.0002	9606.ENSP00000302665,9606.ENSP00000370473,9606.ENSP00000391826	IGF1,IGFBP3,IGF2
PMID:14770423	(2004) Evaluation of the synergistic effect of insulin resistance and insulin-like growth factors on the risk of breast carcinoma.	3	3	2.95	0.0002	9606.ENSP00000302665,9606.ENSP00000370473,9606.ENSP00000391826	IGF1,IGFBP3,IGF2
PMID:14963743	(2004) Plasminogen activation in neurofibromatosis 2-associated and sporadic schwannomas.	3	5	2.73	0.0002	9606.ENSP00000223095,9606.ENSP00000226218,9606.ENSP00000339328	SERPINE1,VTN,PLAUR
PMID:14998856	(2004) Proteases and interleukin-6 gene analysis in 92 giant cell tumors of bone.	3	4	2.82	0.0002	9606.ENSP00000223095,9606.ENSP00000339328,9606.ENSP00000361850	SERPINE1,PLAUR,PLAU
PMID:14999138	(2004) Mitogenic properties of insulin-like growth factors I and II, insulin-like growth factor binding protein-3 and epidermal growth factor on human breast stromal cells in primary culture.	3	4	2.82	0.0002	9606.ENSP00000302665,9606.ENSP00000370473,9606.ENSP00000391826	IGF1,IGFBP3,IGF2
PMID:15011750	(2004) Glucocorticoid receptor function suppresses insulin-like growth factor 1 activity in human KLE endometrial-like cells.	3	4	2.82	0.0002	9606.ENSP00000302665,9606.ENSP00000361850,9606.ENSP00000370473	IGF1,PLAU,IGFBP3
PMID:15012021	(2004) Markers of fetal growth and serum levels of insulin-like growth factor (IGF) I, -II and IGF binding protein 3 in adults.	3	3	2.95	0.0002	9606.ENSP00000302665,9606.ENSP00000370473,9606.ENSP00000391826	IGF1,IGFBP3,IGF2
PMID:15020235	(2004) Growth inhibition of breast epithelial cells by celecoxib is associated with upregulation of insulin-like growth factor binding protein-3 expression.	3	3	2.95	0.0002	9606.ENSP00000302665,9606.ENSP00000370473,9606.ENSP00000391826	IGF1,IGFBP3,IGF2
PMID:15042374	(2004) Pericellular proteolysis by leukocytes and tumor cells on substrates: focal activation and the role of urokinase-type plasminogen activator.	3	3	2.95	0.0002	9606.ENSP00000223095,9606.ENSP00000339328,9606.ENSP00000361850	SERPINE1,PLAUR,PLAU
PMID:15053238	(2004) Leptin levels as function of age, gender, auxological and hormonal parameters in 202 healthy neonates at birth and during the first month of life.	3	5	2.73	0.0002	9606.ENSP00000302665,9606.ENSP00000370473,9606.ENSP00000391826	IGF1,IGFBP3,IGF2
PMID:15066926	(2004) Insulin-like growth factors, insulin-like growth factor-binding proteins, and endometrial cancer in postmenopausal women: results from a U.S. case-control study.	3	4	2.82	0.0002	9606.ENSP00000302665,9606.ENSP00000370473,9606.ENSP00000391826	IGF1,IGFBP3,IGF2
PMID:15135795	(2004) The endocrine consequences for very low birth weight premature infants.	3	3	2.95	0.0002	9606.ENSP00000302665,9606.ENSP00000370473,9606.ENSP00000391826	IGF1,IGFBP3,IGF2
PMID:15136875	(2004) [Molecular biology of haemostasis: fibrinogen, factor XIII].	3	3	2.95	0.0002	9606.ENSP00000306099,9606.ENSP00000306361,9606.ENSP00000336829	FGB,FGA,FGG
PMID:15140223	(2004) Insulin-like growth factors (IGF) and IGF-binding proteins bound to vitronectin enhance keratinocyte protein synthesis and migration.	3	5	2.73	0.0002	9606.ENSP00000226218,9606.ENSP00000302665,9606.ENSP00000391826	VTN,IGF1,IGF2
PMID:15157085	(2004) Disulfide bonding arrangements in active forms of the somatomedin B domain of human vitronectin.	3	3	2.95	0.0002	9606.ENSP00000223095,9606.ENSP00000226218,9606.ENSP00000339328	SERPINE1,VTN,PLAUR
PMID:15159305	(2004) Increased plasma levels of insulin-like growth factor 2 and insulin-like growth factor binding protein 3 are associated with endometrial cancer risk.	3	3	2.95	0.0002	9606.ENSP00000302665,9606.ENSP00000370473,9606.ENSP00000391826	IGF1,IGFBP3,IGF2
PMID:15166484	(2004) IGFs, IGFBPs, IGF-binding sites and biochemical markers of bone metabolism during differentiation in human pulp fibroblasts.	3	4	2.82	0.0002	9606.ENSP00000302665,9606.ENSP00000370473,9606.ENSP00000391826	IGF1,IGFBP3,IGF2
PMID:15259383	(2004) Reference ranges for two automated chemiluminescent assays for serum insulin-like growth factor I (IGF-I) and IGF-binding protein 3 (IGFBP-3).	3	3	2.95	0.0002	9606.ENSP00000302665,9606.ENSP00000370473,9606.ENSP00000391826	IGF1,IGFBP3,IGF2
PMID:15278268	(2004) Procoagulant and fibrinolytic activity in ventilator-associated pneumonia: impact of inadequate antimicrobial therapy.	3	5	2.73	0.0002	9606.ENSP00000223095,9606.ENSP00000308541,9606.ENSP00000361850	SERPINE1,F2,PLAU
PMID:15284111	(2004) Expression and analysis of a split premature termination codon in FGG responsible for congenital afibrinogenemia: escape from RNA surveillance mechanisms in transfected cells.	3	3	2.95	0.0002	9606.ENSP00000306099,9606.ENSP00000306361,9606.ENSP00000336829	FGB,FGA,FGG
PMID:15284295	(2004) Mitogenic signaling of urokinase receptor-deficient kidney fibroblasts: actions of an alternative urokinase receptor and LDL receptor-related protein.	3	4	2.82	0.0002	9606.ENSP00000223095,9606.ENSP00000339328,9606.ENSP00000361850	SERPINE1,PLAUR,PLAU
PMID:15302487	(2004) Measurement of insulin-like growth factor axis does not enhance specificity of PSA-based prostate cancer screening.	3	5	2.73	0.0002	9606.ENSP00000302665,9606.ENSP00000370473,9606.ENSP00000391826	IGF1,IGFBP3,IGF2
PMID:15308506	(2004) Plasminogen activator inhibitor-1 impairs alveolar epithelial repair by binding to vitronectin.	3	4	2.82	0.0002	9606.ENSP00000223095,9606.ENSP00000226218,9606.ENSP00000361850	SERPINE1,VTN,PLAU
PMID:15309731	(2004) Clinical significance of serum IGF-I, IGF-II and IGFBP-3 in liver cirrhosis.	3	3	2.95	0.0002	9606.ENSP00000302665,9606.ENSP00000370473,9606.ENSP00000391826	IGF1,IGFBP3,IGF2
PMID:15350139	(2004) Synthesis and characterization of biotinylated forms of insulin-like growth factor-1: topographical evaluation of the IGF-1IGFBP-2 AND IGFBP-3 interface.	3	5	2.73	0.0002	9606.ENSP00000302665,9606.ENSP00000370473,9606.ENSP00000391826	IGF1,IGFBP3,IGF2
PMID:15350186	(2004) Overexpression of human IGF-II mRNA in the brain of transgenic mice modulates IGFBP-2 gene expression in the medulla oblongata.	3	5	2.73	0.0002	9606.ENSP00000302665,9606.ENSP00000370473,9606.ENSP00000391826	IGF1,IGFBP3,IGF2
PMID:15354219	(2004) The effect of cigarette smoking use and cessation on serum insulin-like growth factors.	3	3	2.95	0.0002	9606.ENSP00000302665,9606.ENSP00000370473,9606.ENSP00000391826	IGF1,IGFBP3,IGF2
PMID:15355735	(2004) [Changes in concentrations of circulating insulin-like growth factors I and II and binding proteins BP-2 and BP-3 in children treated for acute lymphoblastic leukaemia].	3	4	2.82	0.0002	9606.ENSP00000302665,9606.ENSP00000370473,9606.ENSP00000391826	IGF1,IGFBP3,IGF2
PMID:15374967	(2004) Cyclooxygenase-2 modulates the insulin-like growth factor axis in non-small-cell lung cancer.	3	4	2.82	0.0002	9606.ENSP00000302665,9606.ENSP00000370473,9606.ENSP00000391826	IGF1,IGFBP3,IGF2
PMID:15459496	(2004) Association between components of the insulin-like growth factor system and endometrial cancer risk.	3	4	2.82	0.0002	9606.ENSP00000302665,9606.ENSP00000370473,9606.ENSP00000391826	IGF1,IGFBP3,IGF2
PMID:15467298	(2004) Free IGF-I, IGFBP-1, and the binary complex of IGFBP-1 and IGF-I are increased during human pregnancy.	3	4	2.82	0.0002	9606.ENSP00000302665,9606.ENSP00000370473,9606.ENSP00000391826	IGF1,IGFBP3,IGF2
PMID:15492822	(2004) Influence of IGF-IR stimulation or blockade on proliferation of human renal cell carcinoma cell lines.	3	5	2.73	0.0002	9606.ENSP00000302665,9606.ENSP00000370473,9606.ENSP00000391826	IGF1,IGFBP3,IGF2
PMID:15493718	(2004) Maternal and fetal insulin-like growth factors 1 and 2 (IGF-1, IGF-2) and IGF BP-3, and their relationship to fetal acidosis at delivery.	3	3	2.95	0.0002	9606.ENSP00000302665,9606.ENSP00000370473,9606.ENSP00000391826	IGF1,IGFBP3,IGF2
PMID:15498528	(2004) Circulating insulin-like growth factors in patients infected with Helicobacter pylori.	3	5	2.73	0.0002	9606.ENSP00000302665,9606.ENSP00000370473,9606.ENSP00000391826	IGF1,IGFBP3,IGF2
PMID:15533904	(2004) Serum insulin-like growth factors, insulin-like growth factor binding proteins, and breast cancer risk in postmenopausal women.	3	5	2.73	0.0002	9606.ENSP00000302665,9606.ENSP00000370473,9606.ENSP00000391826	IGF1,IGFBP3,IGF2
PMID:15547731	(2004) Plasminogen activator inhibitor type-1 mutants regulate angiogenesis of human umbilical and lung vascular endothelial cells.	3	3	2.95	0.0002	9606.ENSP00000223095,9606.ENSP00000226218,9606.ENSP00000339328	SERPINE1,VTN,PLAUR
PMID:15552271	(2004) The insulin-like growth factor system in the circulation of patients with viral infections.	3	5	2.73	0.0002	9606.ENSP00000302665,9606.ENSP00000370473,9606.ENSP00000391826	IGF1,IGFBP3,IGF2
PMID:15588241	(2004) Serum adiponectin concentrations in relation to maternal and perinatal characteristics in newborns.	3	5	2.73	0.0002	9606.ENSP00000302665,9606.ENSP00000370473,9606.ENSP00000391826	IGF1,IGFBP3,IGF2
PMID:15736405	(2004) Growth hormone receptor antagonist administration inhibits growth of human colorectal carcinoma in nude mice.	3	3	2.95	0.0002	9606.ENSP00000302665,9606.ENSP00000370473,9606.ENSP00000391826	IGF1,IGFBP3,IGF2
PMID:18458708	(2004) The insulin-like growth factor system: towards clinical applications.	3	3	2.95	0.0002	9606.ENSP00000302665,9606.ENSP00000370473,9606.ENSP00000391826	IGF1,IGFBP3,IGF2
PMID:12509978	(2003) Expression and purification of biologically active IGF-binding proteins using the LCRMel expression system.	3	4	2.82	0.0002	9606.ENSP00000302665,9606.ENSP00000370473,9606.ENSP00000391826	IGF1,IGFBP3,IGF2
PMID:12511408	(2003) Prenatal diagnosis for congenital afibrinogenemia caused by a novel nonsense mutation in the FGB gene in a Palestinian family.	3	3	2.95	0.0002	9606.ENSP00000306099,9606.ENSP00000306361,9606.ENSP00000336829	FGB,FGA,FGG
PMID:12519416	(2003) Leptin measurement in urine in children and its relationship to other growth peptides in serum and urine.	3	5	2.73	0.0002	9606.ENSP00000302665,9606.ENSP00000370473,9606.ENSP00000391826	IGF1,IGFBP3,IGF2
PMID:12548059	(2003) The insulin-like growth factor axis in children with inflammatory bowel disease.	3	4	2.82	0.0002	9606.ENSP00000302665,9606.ENSP00000370473,9606.ENSP00000391826	IGF1,IGFBP3,IGF2
PMID:12571793	(2003) [Hypoglycemia associated with the production of insulin-like growth factor (IGF)-II by a hemangiopericytoma].	3	4	2.82	0.0002	9606.ENSP00000302665,9606.ENSP00000370473,9606.ENSP00000391826	IGF1,IGFBP3,IGF2
PMID:12574871	(2003) Effects of exercise training on bone remodeling, insulin-like growth factors, and bone mineral density in postmenopausal women with and without hormone replacement therapy.	3	3	2.95	0.0002	9606.ENSP00000302665,9606.ENSP00000370473,9606.ENSP00000391826	IGF1,IGFBP3,IGF2
PMID:12579271	(2003) Identification of markers of possible prognostic value in 57 giant cell tumors of bone.	3	5	2.73	0.0002	9606.ENSP00000223095,9606.ENSP00000339328,9606.ENSP00000361850	SERPINE1,PLAUR,PLAU
PMID:12619063	(2003) Quantitative expression of protein markers of plasminogen activation system in prognosis of colorectal cancer.	3	5	2.73	0.0002	9606.ENSP00000223095,9606.ENSP00000339328,9606.ENSP00000361850	SERPINE1,PLAUR,PLAU
PMID:12629074	(2003) Plasma adiponectin concentrations in relation to endometrial cancer: a case-control study in Greece.	3	5	2.73	0.0002	9606.ENSP00000302665,9606.ENSP00000370473,9606.ENSP00000391826	IGF1,IGFBP3,IGF2
PMID:12629078	(2003) Age-related changes in cortical bone content of insulin-like growth factor binding protein (IGFBP)-3, IGFBP-5, osteoprotegerin, and calcium in postmenopausal osteoporosis: a cross-sectional study.	3	4	2.82	0.0002	9606.ENSP00000302665,9606.ENSP00000370473,9606.ENSP00000391826	IGF1,IGFBP3,IGF2
PMID:12642587	(2003) Induction of plasminogen activator inhibitor-1 by urokinase in lung epithelial cells.	3	4	2.82	0.0002	9606.ENSP00000223095,9606.ENSP00000339328,9606.ENSP00000361850	SERPINE1,PLAUR,PLAU
PMID:12656676	(2003) Plasminogen activator inhibitor-1 polymers, induced by inactivating amphipathic organochemical ligands.	3	3	2.95	0.0002	9606.ENSP00000215727,9606.ENSP00000223095,9606.ENSP00000361850	SERPIND1,SERPINE1,PLAU
PMID:12675639	(2003) The relationship between the circulating IGF system and the presence of retinopathy in Type 1 diabetic patients.	3	5	2.73	0.0002	9606.ENSP00000302665,9606.ENSP00000370473,9606.ENSP00000391826	IGF1,IGFBP3,IGF2
PMID:12702502	(2003) Plasminogen activator inhibitor type-1 deficiency does not influence the outcome of murine pneumococcal pneumonia.	3	4	2.82	0.0002	9606.ENSP00000223095,9606.ENSP00000339328,9606.ENSP00000361850	SERPINE1,PLAUR,PLAU
PMID:12707393	(2003) Urokinase receptor modulates cellular and angiogenic responses in obstructive nephropathy.	3	4	2.82	0.0002	9606.ENSP00000223095,9606.ENSP00000226218,9606.ENSP00000339328	SERPINE1,VTN,PLAUR
PMID:12708473	(2003) Urokinase-type plasminogen activator expression correlates with tumor angiogenesis and poor outcome in gastric cancer.	3	5	2.73	0.0002	9606.ENSP00000223095,9606.ENSP00000339328,9606.ENSP00000361850	SERPINE1,PLAUR,PLAU
PMID:12759530	(2003) Endometrial cancer and the IGF system: a case-control study in Greece.	3	3	2.95	0.0002	9606.ENSP00000302665,9606.ENSP00000370473,9606.ENSP00000391826	IGF1,IGFBP3,IGF2
PMID:12761227	(2003) Sequences within domain II of the urokinase receptor critical for differential ligand recognition.	3	4	2.82	0.0002	9606.ENSP00000226218,9606.ENSP00000339328,9606.ENSP00000361850	VTN,PLAUR,PLAU
PMID:12765649	(2003) Purification of a 41-kDa insulin-like growth factor binding protein from serum of chinook salmon, Oncorhynchus tshawytscha.	3	4	2.82	0.0002	9606.ENSP00000302665,9606.ENSP00000370473,9606.ENSP00000391826	IGF1,IGFBP3,IGF2
PMID:12767520	(2003) The insulin-like growth factor system and cancer.	3	3	2.95	0.0002	9606.ENSP00000302665,9606.ENSP00000370473,9606.ENSP00000391826	IGF1,IGFBP3,IGF2
PMID:12784997	(2003) The urokinase plasminogen activator system in cancer: recent advances and implication for prognosis and therapy.	3	4	2.82	0.0002	9606.ENSP00000226218,9606.ENSP00000339328,9606.ENSP00000361850	VTN,PLAUR,PLAU
PMID:12790320	(2003) Inhibition of the tumor-associated urokinase-type plasminogen activation system: effects of high-level synthesis of soluble urokinase receptor in ovarian and breast cancer cells in vitro and in vivo.	3	5	2.73	0.0002	9606.ENSP00000223095,9606.ENSP00000339328,9606.ENSP00000361850	SERPINE1,PLAUR,PLAU
PMID:12810533	(2003) Amino- and carboxyl-terminal fragments of insulin-like growth factor (IGF) binding protein-3 cooperate to bind IGFs with high affinity and inhibit IGF receptor interactions.	3	5	2.73	0.0002	9606.ENSP00000302665,9606.ENSP00000370473,9606.ENSP00000391826	IGF1,IGFBP3,IGF2
PMID:12839540	(2003) Growth velocity during the first postnatal week of life is linked to a spurt of IGF-I effect.	3	3	2.95	0.0002	9606.ENSP00000302665,9606.ENSP00000370473,9606.ENSP00000391826	IGF1,IGFBP3,IGF2
PMID:12843194	(2003) Generation of anti-insulin-like growth factor-binding protein-related protein 1 (IGFBP-rP1MAC25) monoclonal antibodies and immunoassay: quantification of IGFBP-rP1 in human serum and distribution in human fluids and tissues.	3	5	2.73	0.0002	9606.ENSP00000302665,9606.ENSP00000370473,9606.ENSP00000391826	IGF1,IGFBP3,IGF2
PMID:12871067	(2003) Plasminogen activator inhibitor-1 in tumor growth, angiogenesis and vascular remodeling.	3	4	2.82	0.0002	9606.ENSP00000223095,9606.ENSP00000226218,9606.ENSP00000361850	SERPINE1,VTN,PLAU
PMID:12893758	(2003) Congenital afibrinogenemia: identification and expression of a missense mutation in FGB impairing fibrinogen secretion.	3	3	2.95	0.0002	9606.ENSP00000306099,9606.ENSP00000306361,9606.ENSP00000336829	FGB,FGA,FGG
PMID:12915659	(2003) Sexual dimorphism in the growth hormone and insulin-like growth factor axis at birth.	3	3	2.95	0.0002	9606.ENSP00000302665,9606.ENSP00000370473,9606.ENSP00000391826	IGF1,IGFBP3,IGF2
PMID:12917202	(2003) Effects of exercise training on fasting insulin, insulin resistance, insulin-like growth factors, and insulin-like growth factor binding proteins in postmenopausal breast cancer survivors: a randomized controlled trial.	3	5	2.73	0.0002	9606.ENSP00000302665,9606.ENSP00000370473,9606.ENSP00000391826	IGF1,IGFBP3,IGF2
PMID:12926095	(2003) Bone turnover markers and insulin-like growth factor components in metastatic breast cancer: results from a randomised trial of exemestane vs megestrol acetate.	3	4	2.82	0.0002	9606.ENSP00000302665,9606.ENSP00000370473,9606.ENSP00000391826	IGF1,IGFBP3,IGF2
PMID:12927688	(2003) Insulin-like growth factors and their binding proteins in the circulation of patients with echinococcosis, trichinellosis and toxoplasmosis.	3	5	2.73	0.0002	9606.ENSP00000302665,9606.ENSP00000370473,9606.ENSP00000391826	IGF1,IGFBP3,IGF2
PMID:12967140	(2003) Association of uPA, PAT-1, and uPAR in nipple aspirate fluid (NAF) with breast cancer.	3	4	2.82	0.0002	9606.ENSP00000223095,9606.ENSP00000339328,9606.ENSP00000361850	SERPINE1,PLAUR,PLAU
PMID:12974381	(2003) Molecular and functional interdependence of the urokinase-type plasminogen activator system with integrins.	3	3	2.95	0.0002	9606.ENSP00000223095,9606.ENSP00000339328,9606.ENSP00000361850	SERPINE1,PLAUR,PLAU
PMID:14504195	(2003) Determinants and consequences of major insulin-like growth factor components among full-term healthy neonates.	3	3	2.95	0.0002	9606.ENSP00000302665,9606.ENSP00000370473,9606.ENSP00000391826	IGF1,IGFBP3,IGF2
PMID:14527916	(2003) Nipple aspirate fluid expression of urokinase-type plasminogen activator, plasminogen activator inhibitor-1, and urokinase-type plasminogen activator receptor predicts breast cancer diagnosis and advanced disease.	3	3	2.95	0.0002	9606.ENSP00000223095,9606.ENSP00000339328,9606.ENSP00000361850	SERPINE1,PLAUR,PLAU
PMID:14530605	(2003) Pilot study of elevated levels of insulin-like growth factor-binding protein-2 as indicators of hepatocellular carcinoma.	3	5	2.73	0.0002	9606.ENSP00000302665,9606.ENSP00000370473,9606.ENSP00000391826	IGF1,IGFBP3,IGF2
PMID:14532966	(2003) Aspirin inhibits highly invasive prostate cancer cells.	3	4	2.82	0.0002	9606.ENSP00000226218,9606.ENSP00000339328,9606.ENSP00000361850	VTN,PLAUR,PLAU
PMID:14578144	(2003) Joint effect of insulin-like growth factors and sex steroids on breast cancer risk.	3	4	2.82	0.0002	9606.ENSP00000302665,9606.ENSP00000370473,9606.ENSP00000391826	IGF1,IGFBP3,IGF2
PMID:14616273	(2003) Serum insulin-like growth factors in normal pregnancy and in pregnancies complicated by preeclampsia.	3	3	2.95	0.0002	9606.ENSP00000302665,9606.ENSP00000370473,9606.ENSP00000391826	IGF1,IGFBP3,IGF2
PMID:14624768	(2003) Determination of IGF-I, IGF-II, IGFBP-2, and IGFBP-3 levels in serum and plasma: comparisons using the Bland-Altman method.	3	4	2.82	0.0002	9606.ENSP00000302665,9606.ENSP00000370473,9606.ENSP00000391826	IGF1,IGFBP3,IGF2
PMID:14644829	(2003) Urokinase-type plasminogen activator and insulin-like growth factor-binding protein 3 mRNA expression in endometriotic lesions and eutopic endometrium: implications for the pathophysiology of endometriosis.	3	3	2.95	0.0002	9606.ENSP00000302665,9606.ENSP00000361850,9606.ENSP00000370473	IGF1,PLAU,IGFBP3
PMID:14671408	(2003) Insulin-like growth factors and their binding proteins in children born small for gestational age: implication for growth hormone therapy.	3	3	2.95	0.0002	9606.ENSP00000302665,9606.ENSP00000370473,9606.ENSP00000391826	IGF1,IGFBP3,IGF2
PMID:14710345	(2003) Adaptations of the IGF system during malignancy: human skeletal muscle versus the systemic environment.	3	3	2.95	0.0002	9606.ENSP00000302665,9606.ENSP00000370473,9606.ENSP00000391826	IGF1,IGFBP3,IGF2
PMID:11756646	(2002) Growth, IGF system, and cortisol in children with intrauterine growth retardation: is catch-up growth affected by reprogramming of the hypothalamic-pituitary-adrenal axis?	3	4	2.82	0.0002	9606.ENSP00000302665,9606.ENSP00000370473,9606.ENSP00000391826	IGF1,IGFBP3,IGF2
PMID:11784719	(2002) Insulin-like growth factor (IGF)-binding protein-3 mutants that do not bind IGF-I or IGF-II stimulate apoptosis in human prostate cancer cells.	3	4	2.82	0.0002	9606.ENSP00000302665,9606.ENSP00000370473,9606.ENSP00000391826	IGF1,IGFBP3,IGF2
PMID:11786417	(2002) Promigratory effect of plasminogen activator inhibitor-1 on invasive breast cancer cell populations.	3	4	2.82	0.0002	9606.ENSP00000223095,9606.ENSP00000339328,9606.ENSP00000361850	SERPINE1,PLAUR,PLAU
PMID:11788652	(2002) IGFs and binding proteins in short children with intrauterine growth retardation.	3	5	2.73	0.0002	9606.ENSP00000302665,9606.ENSP00000370473,9606.ENSP00000391826	IGF1,IGFBP3,IGF2
PMID:11818362	(2002) The pro- or antiangiogenic effect of plasminogen activator inhibitor 1 is dose dependent.	3	5	2.73	0.0002	9606.ENSP00000223095,9606.ENSP00000226218,9606.ENSP00000339328	SERPINE1,VTN,PLAUR
PMID:11836326	(2002) Concentrations of estrogens and IGFs in umbilical cord blood plasma: a comparison among Caucasian, Hispanic, and Asian-American females.	3	4	2.82	0.0002	9606.ENSP00000302665,9606.ENSP00000370473,9606.ENSP00000391826	IGF1,IGFBP3,IGF2
PMID:11895459	(2002) Decreased trabecular bone biomechanical competence, apparent density, IGF-II and IGFBP-5 content in acromegaly.	3	5	2.73	0.0002	9606.ENSP00000302665,9606.ENSP00000370473,9606.ENSP00000391826	IGF1,IGFBP3,IGF2
PMID:11920634	(2002) Insulin-like growth factor-I has a biphasic effect on colon carcinoma cells through transient inactivation of forkhead1, initially mitogenic, then mediating growth arrest and differentiation.	3	4	2.82	0.0002	9606.ENSP00000302665,9606.ENSP00000370473,9606.ENSP00000391826	IGF1,IGFBP3,IGF2
PMID:11928068	(2002) Transport of insulin-like growth factor-I across endothelial cell monolayers and its binding to the subendothelial matrix.	3	4	2.82	0.0002	9606.ENSP00000226218,9606.ENSP00000302665,9606.ENSP00000370473	VTN,IGF1,IGFBP3
PMID:11928815	(2002) The molecular basis for anti-proteolytic and non-proteolytic functions of plasminogen activator inhibitor type-1: roles of the reactive centre loop, the shutter region, the flexible joint region and the small serpin fragment.	3	5	2.73	0.0002	9606.ENSP00000223095,9606.ENSP00000226218,9606.ENSP00000361850	SERPINE1,VTN,PLAU
PMID:11952165	(2002) Insulin-like growth factor-induced hypertrophy of cultured adult rat cardiomyocytes is L-type calcium-channel-dependent.	3	4	2.82	0.0002	9606.ENSP00000302665,9606.ENSP00000370473,9606.ENSP00000391826	IGF1,IGFBP3,IGF2
PMID:11953064	(2002) [A study on the relationship between insulin-like growth factor, insulin-like growth factor-binding protein-3 and fetal growth retardation].	3	3	2.95	0.0002	9606.ENSP00000302665,9606.ENSP00000370473,9606.ENSP00000391826	IGF1,IGFBP3,IGF2
PMID:11983488	(2002) Short-term effects of anastrozole treatment on insulin-like growth factor system in postmenopausal advanced breast cancer patients.	3	4	2.82	0.0002	9606.ENSP00000302665,9606.ENSP00000370473,9606.ENSP00000391826	IGF1,IGFBP3,IGF2
PMID:12034711	(2002) Urokinase regulates vitronectin binding by controlling urokinase receptor oligomerization.	3	3	2.95	0.0002	9606.ENSP00000226218,9606.ENSP00000339328,9606.ENSP00000361850	VTN,PLAUR,PLAU
PMID:12064216	(2002) [Hypoglycemia associated with pleural fibromas. Study of insulin-like growth factors (IGF) and pathogenic considerations].	3	3	2.95	0.0002	9606.ENSP00000302665,9606.ENSP00000370473,9606.ENSP00000391826	IGF1,IGFBP3,IGF2
PMID:12067429	(2002) Insulin-like growth factor-I and analogues increase growth in artificially-reared neonatal pigs.	3	4	2.82	0.0002	9606.ENSP00000302665,9606.ENSP00000370473,9606.ENSP00000391826	IGF1,IGFBP3,IGF2
PMID:12075719	(2002) Insulin-like growth factors and their binding proteins in children with IDDM.	3	5	2.73	0.0002	9606.ENSP00000302665,9606.ENSP00000370473,9606.ENSP00000391826	IGF1,IGFBP3,IGF2
PMID:12111701	(2002) Insulin-like growth factors and risk of benign prostatic hyperplasia.	3	4	2.82	0.0002	9606.ENSP00000302665,9606.ENSP00000370473,9606.ENSP00000391826	IGF1,IGFBP3,IGF2
PMID:12123538	(2002) Prognostic value of the urokinase-type plasminogen activator, and its inhibitors and receptor in breast cancer patients.	3	4	2.82	0.0002	9606.ENSP00000223095,9606.ENSP00000339328,9606.ENSP00000361850	SERPINE1,PLAUR,PLAU
PMID:12127047	(2002) The IGF-system in healthy pre- and postmenopausal women: relations to demographic variables and sex-steroids.	3	4	2.82	0.0002	9606.ENSP00000302665,9606.ENSP00000370473,9606.ENSP00000391826	IGF1,IGFBP3,IGF2
PMID:12153610	(2002) Growth failure in a child showing characteristics of Seckel syndrome: possible effects of IGF-I and endogenous IGFBP-3.	3	4	2.82	0.0002	9606.ENSP00000302665,9606.ENSP00000370473,9606.ENSP00000391826	IGF1,IGFBP3,IGF2
PMID:12163322	(2002) Insulin-like growth factors and breast cancer risk in Chinese women.	3	3	2.95	0.0002	9606.ENSP00000302665,9606.ENSP00000370473,9606.ENSP00000391826	IGF1,IGFBP3,IGF2
PMID:12163330	(2002) Plasma concentrations of insulin-like growth factors among healthy adult men and postmenopausal women: associations with body composition, lifestyle, and reproductive factors.	3	3	2.95	0.0002	9606.ENSP00000302665,9606.ENSP00000370473,9606.ENSP00000391826	IGF1,IGFBP3,IGF2
PMID:12175646	(2002) Structure-function relationships of insulin-like growth factor binding protein 6 (IGFBP-6) and its chimeras.	3	5	2.73	0.0002	9606.ENSP00000302665,9606.ENSP00000370473,9606.ENSP00000391826	IGF1,IGFBP3,IGF2
PMID:12201823	(2002) Biochemical markers of growth hormone (GH) sensitivity in children with idiopathic short stature: individual capacity of IGF-I generation after high-dose GH treatment determines the growth response to GH.	3	5	2.73	0.0002	9606.ENSP00000302665,9606.ENSP00000370473,9606.ENSP00000391826	IGF1,IGFBP3,IGF2
PMID:12223436	(2002) Insulin-like growth factor II and colorectal cancer risk in women.	3	4	2.82	0.0002	9606.ENSP00000302665,9606.ENSP00000370473,9606.ENSP00000391826	IGF1,IGFBP3,IGF2
PMID:12353809	(2002) Mitogenic properties of insulin-like growth factors I and II, insulin-like growth factor binding protein-3 and epidermal growth factor on human breast epithelial cells in primary culture.	3	4	2.82	0.0002	9606.ENSP00000302665,9606.ENSP00000370473,9606.ENSP00000391826	IGF1,IGFBP3,IGF2
PMID:12453139	(2002) Age-dependency of insulin-like growth factors, insulin-like growth factor-binding proteins, and acid labile subunit in plasma and wounds of surgical patients.	3	3	2.95	0.0002	9606.ENSP00000302665,9606.ENSP00000370473,9606.ENSP00000391826	IGF1,IGFBP3,IGF2
PMID:12466336	(2002) Increased insulin-like growth factor (IGF)-II and IGFIGF-binding protein ratio in prepubertal constitutionally tall children.	3	5	2.73	0.0002	9606.ENSP00000302665,9606.ENSP00000370473,9606.ENSP00000391826	IGF1,IGFBP3,IGF2
PMID:12495466	(2002) Serum insulin-like growth factors, insulin-like growth factor-binding protein-3, and risk of lung cancer death: a case-control study nested in the Japan Collaborative Cohort (JACC) Study.	3	3	2.95	0.0002	9606.ENSP00000302665,9606.ENSP00000370473,9606.ENSP00000391826	IGF1,IGFBP3,IGF2
PMID:12499359	(2002) Regulation of Rac1 activation by the low density lipoprotein receptor-related protein.	4	30	2.07	0.0002	9606.ENSP00000223095,9606.ENSP00000226218,9606.ENSP00000339328,9606.ENSP00000361850	SERPINE1,VTN,PLAUR,PLAU
PMID:12503854	(2002) Birth size and neonatal levels of major components of the IGF system: implications for later risk of cancer.	3	3	2.95	0.0002	9606.ENSP00000302665,9606.ENSP00000370473,9606.ENSP00000391826	IGF1,IGFBP3,IGF2
PMID:24383905	(2002) Comparison of the inhibitory effects of two types (90 kDa and 190 kDa) of hyaluronic acid on the expression of fibrinolytic factors in human synovial fibroblasts.	3	3	2.95	0.0002	9606.ENSP00000223095,9606.ENSP00000339328,9606.ENSP00000361850	SERPINE1,PLAUR,PLAU
PMID:11158070	(2001) Cord blood leptin and insulin-like growth factor levels are independent predictors of fetal growth.	3	5	2.73	0.0002	9606.ENSP00000302665,9606.ENSP00000370473,9606.ENSP00000391826	IGF1,IGFBP3,IGF2
PMID:11169982	(2001) Regulation of the components of the 150 kDa IGF binding protein complex in cocultures of rat hepatocytes and Kupffer cells by 3,5-cyclic adenosine monophosphate.	3	4	2.82	0.0002	9606.ENSP00000302665,9606.ENSP00000370473,9606.ENSP00000391826	IGF1,IGFBP3,IGF2
PMID:11170823	(2001) Plasminogen activators and inhibitors are transcribed during early macaque implantation.	3	5	2.73	0.0002	9606.ENSP00000223095,9606.ENSP00000339328,9606.ENSP00000361850	SERPINE1,PLAUR,PLAU
PMID:11176330	(2001) Insulin-like growth factors and leucine kinetics during exercise training in children with cystic fibrosis.	3	3	2.95	0.0002	9606.ENSP00000302665,9606.ENSP00000370473,9606.ENSP00000391826	IGF1,IGFBP3,IGF2
PMID:11196538	(2001) Association between insulin-like growth factor status and physical activity levels in rheumatoid arthritis.	3	3	2.95	0.0002	9606.ENSP00000302665,9606.ENSP00000370473,9606.ENSP00000391826	IGF1,IGFBP3,IGF2
PMID:11206220	(2001) Effect of breast surgery on serum levels of insulin-like growth factors (IGF-I, IGF-II, and IGF binding protein-3) in women with benign and malignant breast lesions.	3	4	2.82	0.0002	9606.ENSP00000302665,9606.ENSP00000370473,9606.ENSP00000391826	IGF1,IGFBP3,IGF2
PMID:11217408	(2001) Cellular receptors and hantavirus pathogenesis.	3	3	2.95	0.0002	9606.ENSP00000223095,9606.ENSP00000226218,9606.ENSP00000339328	SERPINE1,VTN,PLAUR
PMID:11227726	(2001) Effect of acute elevation of IGF-I on circulating GH, TSH, insulin, IGF-II and IGFBP-3 levels in non-endocrine short stature (NESS).	3	4	2.82	0.0002	9606.ENSP00000302665,9606.ENSP00000370473,9606.ENSP00000391826	IGF1,IGFBP3,IGF2
PMID:11239532	(2001) Metformin treatment of patients with polycystic ovary syndrome undergoing in vitro fertilization improves outcomes and is associated with modulation of the insulin-like growth factors.	3	4	2.82	0.0002	9606.ENSP00000302665,9606.ENSP00000370473,9606.ENSP00000391826	IGF1,IGFBP3,IGF2
PMID:11247331	(2001) Changes in systemic levels of insulin-like growth factors and their binding proteins in patients with rheumatoid arthritis.	3	5	2.73	0.0002	9606.ENSP00000302665,9606.ENSP00000370473,9606.ENSP00000391826	IGF1,IGFBP3,IGF2
PMID:11248742	(2001) IGFs and IGF-binding proteins in short children with steroid-dependent nephrotic syndrome on chronic glucocorticoids: changes with 1 year exogenous GH.	3	4	2.82	0.0002	9606.ENSP00000302665,9606.ENSP00000370473,9606.ENSP00000391826	IGF1,IGFBP3,IGF2
PMID:11250653	(2001) Ligand-binding characteristics of recombinant amino- and carboxyl-terminal fragments of human insulin-like growth factor-binding protein-3.	3	4	2.82	0.0002	9606.ENSP00000302665,9606.ENSP00000370473,9606.ENSP00000391826	IGF1,IGFBP3,IGF2
PMID:11264430	(2001) Markers of type I and type III collagen turnover, insulin-like growth factors, and their binding proteins in cord plasma of small premature infants: relationships with fetal growth, gestational age, preeclampsia, and antenatal glucocorticoid ...	3	4	2.82	0.0002	9606.ENSP00000302665,9606.ENSP00000370473,9606.ENSP00000391826	IGF1,IGFBP3,IGF2
PMID:11267989	(2001) Free insulin-like growth factor-I and breast cancer risk.	3	4	2.82	0.0002	9606.ENSP00000302665,9606.ENSP00000370473,9606.ENSP00000391826	IGF1,IGFBP3,IGF2
PMID:11278457	(2001) A regulatory hydrophobic area in the flexible joint region of plasminogen activator inhibitor-1, defined with fluorescent activity-neutralizing ligands. Ligand-induced serpin polymerization.	3	3	2.95	0.0002	9606.ENSP00000223095,9606.ENSP00000226218,9606.ENSP00000361850	SERPINE1,VTN,PLAU
PMID:11305792	(2001) Insulin, insulin-like growth factors-I and -II and insulin-like growth factor binding protein-3 in newborn serum: association with normal fetal head growth and head circumference.	3	4	2.82	0.0002	9606.ENSP00000302665,9606.ENSP00000370473,9606.ENSP00000391826	IGF1,IGFBP3,IGF2
PMID:11309231	(2001) Levels of insulin-like growth factor after stem cell transplantation.	3	5	2.73	0.0002	9606.ENSP00000302665,9606.ENSP00000370473,9606.ENSP00000391826	IGF1,IGFBP3,IGF2
PMID:11318786	(2001) Increased levels of insulin-like growth factor binding protein-2 in sera and tumours from patients with colonic neoplasia with and without acromegaly.	3	5	2.73	0.0002	9606.ENSP00000302665,9606.ENSP00000370473,9606.ENSP00000391826	IGF1,IGFBP3,IGF2
PMID:11318981	(2001) Circulating levels of insulin-like growth factors and their binding proteins in patients with chronic liver disease: lack of correlation with bone mineral density.	3	5	2.73	0.0002	9606.ENSP00000302665,9606.ENSP00000370473,9606.ENSP00000391826	IGF1,IGFBP3,IGF2
PMID:11325531	(2001) Transactivation of the IGFBP-2 promoter in human tumor cell lines.	3	4	2.82	0.0002	9606.ENSP00000302665,9606.ENSP00000370473,9606.ENSP00000391826	IGF1,IGFBP3,IGF2
PMID:11339926	(2001) Macrosomia associated with maternal serum insulin-like growth factor-I and -II in diabetic pregnancy.	3	3	2.95	0.0002	9606.ENSP00000302665,9606.ENSP00000370473,9606.ENSP00000391826	IGF1,IGFBP3,IGF2
PMID:11340377	(2001) Insulin-like growth factor binding protein-3 predicts survival from acute childhood leukemia.	3	3	2.95	0.0002	9606.ENSP00000302665,9606.ENSP00000370473,9606.ENSP00000391826	IGF1,IGFBP3,IGF2
PMID:11348470	(2001) Retinoic acid upregulates the plasminogen activator system in human epidermal keratinocytes.	3	5	2.73	0.0002	9606.ENSP00000223095,9606.ENSP00000339328,9606.ENSP00000361850	SERPINE1,PLAUR,PLAU
PMID:11352850	(2001) Insulin-like growth factors and prostate cancer: a population-based case-control study in China.	3	5	2.73	0.0002	9606.ENSP00000302665,9606.ENSP00000370473,9606.ENSP00000391826	IGF1,IGFBP3,IGF2
PMID:11354637	(2001) Molecular analysis of the fibrinogen gene cluster in 16 patients with congenital afibrinogenemia: novel truncating mutations in the FGA and FGG genes.	3	3	2.95	0.0002	9606.ENSP00000306099,9606.ENSP00000306361,9606.ENSP00000336829	FGB,FGA,FGG
PMID:11376560	(2001) Urokinase receptor and vascular endothelial growth factor are synergistically associated with the liver metastasis of colorectal cancer.	3	5	2.73	0.0002	9606.ENSP00000223095,9606.ENSP00000339328,9606.ENSP00000361850	SERPINE1,PLAUR,PLAU
PMID:11389055	(2001) Vitamin D receptor gene polymorphisms, insulin-like growth factors, and prostate cancer risk: a population-based case-control study in China.	3	5	2.73	0.0002	9606.ENSP00000302665,9606.ENSP00000370473,9606.ENSP00000391826	IGF1,IGFBP3,IGF2
PMID:11418606	(2001) Acute phase protein alpha 1-acid glycoprotein interacts with plasminogen activator inhibitor type 1 and stabilizes its inhibitory activity.	3	5	2.73	0.0002	9606.ENSP00000223095,9606.ENSP00000226218,9606.ENSP00000361850	SERPINE1,VTN,PLAU
PMID:11437405	(2001) Plasma insulin-like growth factor binding protein-3 proteolysis is increased in primary breast cancer.	3	3	2.95	0.0002	9606.ENSP00000302665,9606.ENSP00000370473,9606.ENSP00000391826	IGF1,IGFBP3,IGF2
PMID:11437474	(2001) A new radioimmunoassay to measure rat insulin-like growth factor binding protein-4 (IGFBP-4) in serum, wound fluid and conditioned media.	3	5	2.73	0.0002	9606.ENSP00000302665,9606.ENSP00000370473,9606.ENSP00000391826	IGF1,IGFBP3,IGF2
PMID:11453955	(2001) GH administration and discontinuation in healthy elderly men: effects on body composition, GH-related serum markers, resting heart rate and resting oxygen uptake.	3	3	2.95	0.0002	9606.ENSP00000302665,9606.ENSP00000370473,9606.ENSP00000391826	IGF1,IGFBP3,IGF2
PMID:11454519	(2001) Effects of IGF-I and -II, IGF binding protein-3 (IGFBP-3), and transforming growth factor-beta (TGF-beta) on growth and apoptosis of human osteosarcoma Saos-2B-10 cells: lack of IGF-independent IGFBP-3 effects.	3	5	2.73	0.0002	9606.ENSP00000302665,9606.ENSP00000370473,9606.ENSP00000391826	IGF1,IGFBP3,IGF2
PMID:11455216	(2001) Clinical relevance of the plasminogen activator inhibitor type 1--a multifaceted proteolytic factor.	3	4	2.82	0.0002	9606.ENSP00000223095,9606.ENSP00000339328,9606.ENSP00000361850	SERPINE1,PLAUR,PLAU
PMID:11460507	(2001) Fibrinogen gene mutations accounting for congenital afibrinogenemia.	3	3	2.95	0.0002	9606.ENSP00000306099,9606.ENSP00000306361,9606.ENSP00000336829	FGB,FGA,FGG
PMID:11509866	(2001) No influence of prednisolone on IGFBP-3 proteolysis in healthy young men.	3	5	2.73	0.0002	9606.ENSP00000302665,9606.ENSP00000370473,9606.ENSP00000391826	IGF1,IGFBP3,IGF2
PMID:11549873	(2001) Clinical and endocrine characteristics in atypical and classical growth hormone insensitivity syndrome.	3	5	2.73	0.0002	9606.ENSP00000302665,9606.ENSP00000370473,9606.ENSP00000391826	IGF1,IGFBP3,IGF2
PMID:11549896	(2001) Relationships of serum levels of insulinlike growth factors with indices of bone metabolism and nutritional conditions in hemodialysis patients.	3	5	2.73	0.0002	9606.ENSP00000302665,9606.ENSP00000370473,9606.ENSP00000391826	IGF1,IGFBP3,IGF2
PMID:11564688	(2001) Overexpression of the acid-labile subunit of the IGF ternary complex in transgenic mice.	3	3	2.95	0.0002	9606.ENSP00000302665,9606.ENSP00000370473,9606.ENSP00000391826	IGF1,IGFBP3,IGF2
PMID:11566185	(2001) PAI-1 inhibits urokinase-induced chemotaxis by internalizing the urokinase receptor.	3	3	2.95	0.0002	9606.ENSP00000223095,9606.ENSP00000339328,9606.ENSP00000361850	SERPINE1,PLAUR,PLAU
PMID:11566437	(2001) Factors regulating insulin-like growth factor binding protein-3 secretion from human hepatoma (HepG2) cells.	3	5	2.73	0.0002	9606.ENSP00000302665,9606.ENSP00000370473,9606.ENSP00000391826	IGF1,IGFBP3,IGF2
PMID:11573201	(2001) Plasminogen activator inhibitor-1 regulates cell adhesion by binding to the somatomedin B domain of vitronectin.	3	3	2.95	0.0002	9606.ENSP00000223095,9606.ENSP00000226218,9606.ENSP00000339328	SERPINE1,VTN,PLAUR
PMID:11585700	(2001) Dexamethasone treatment at birth enhances neonatal growth in swine.	3	3	2.95	0.0002	9606.ENSP00000302665,9606.ENSP00000370473,9606.ENSP00000391826	IGF1,IGFBP3,IGF2
PMID:11588130	(2001) Long-term effects of fenretinide, a retinoic acid derivative, on the insulin-like growth factor system in women with early breast cancer.	3	5	2.73	0.0002	9606.ENSP00000302665,9606.ENSP00000370473,9606.ENSP00000391826	IGF1,IGFBP3,IGF2
PMID:11597555	(2001) Plasma levels of IGF-1, IGF-2, and IGFBP-3 in white and African-American men at increased risk of prostate cancer.	3	3	2.95	0.0002	9606.ENSP00000302665,9606.ENSP00000370473,9606.ENSP00000391826	IGF1,IGFBP3,IGF2
PMID:11600534	(2001) Decreased expression of IGF-II and its binding protein, IGF-binding protein-2, in genital skin fibroblasts of patients with complete androgen insensitivity syndrome compared with normally virilized males.	3	3	2.95	0.0002	9606.ENSP00000302665,9606.ENSP00000370473,9606.ENSP00000391826	IGF1,IGFBP3,IGF2
PMID:11600567	(2001) Mutation of three critical amino acids of the N-terminal domain of IGF-binding protein-3 essential for high affinity IGF binding.	3	3	2.95	0.0002	9606.ENSP00000302665,9606.ENSP00000370473,9606.ENSP00000391826	IGF1,IGFBP3,IGF2
PMID:11678829	(2001) Paradoxical elevations in serum IGF-II and IGF binding protein-2 in acromegaly: insights into the regulation of these peptides.	3	4	2.82	0.0002	9606.ENSP00000302665,9606.ENSP00000370473,9606.ENSP00000391826	IGF1,IGFBP3,IGF2
PMID:11679140	(2001) Differential effects of acute and chronic wound fluids on urokinase-type plasminogen activator, urokinase-type plasminogen activator receptor, and tissue-type plasminogen activator in cultured human keratinocytes and fibroblasts.	3	5	2.73	0.0002	9606.ENSP00000223095,9606.ENSP00000339328,9606.ENSP00000361850	SERPINE1,PLAUR,PLAU
PMID:11684882	(2001) Commercial assays available for insulin-like growth factor I and their use in diagnosing growth hormone deficiency.	3	3	2.95	0.0002	9606.ENSP00000302665,9606.ENSP00000370473,9606.ENSP00000391826	IGF1,IGFBP3,IGF2
PMID:11701436	(2001) Characterization of the growth hormone receptor in human dermal fibroblasts and liver during development.	3	4	2.82	0.0002	9606.ENSP00000302665,9606.ENSP00000370473,9606.ENSP00000391826	IGF1,IGFBP3,IGF2
PMID:11727504	(2001) Interference with the urokinase plasminogen activator system: a promising therapy concept for solid tumours.	3	4	2.82	0.0002	9606.ENSP00000223095,9606.ENSP00000339328,9606.ENSP00000361850	SERPINE1,PLAUR,PLAU
PMID:11735239	(2001) Effect of IGFBP-3 on IGF- and IGF-analogue-induced insulin-like growth factor-I receptor (IGFIR) signalling.	3	5	2.73	0.0002	9606.ENSP00000302665,9606.ENSP00000370473,9606.ENSP00000391826	IGF1,IGFBP3,IGF2
PMID:11738072	(2001) Hemostatic alterations in patients with benign and malignant colorectal disease during major abdominal surgery.	3	5	2.73	0.0002	9606.ENSP00000223095,9606.ENSP00000339328,9606.ENSP00000361850	SERPINE1,PLAUR,PLAU
PMID:11742490	(2001) IGF-1, IGF-2 and IGFBP-3 in prediagnostic serum: association with colorectal cancer in a cohort of Chinese men in Shanghai.	3	3	2.95	0.0002	9606.ENSP00000302665,9606.ENSP00000370473,9606.ENSP00000391826	IGF1,IGFBP3,IGF2
PMID:11759825	(2001) Effect of low dose tamoxifen on the insulin-like growth factor system in healthy women.	3	4	2.82	0.0002	9606.ENSP00000302665,9606.ENSP00000370473,9606.ENSP00000391826	IGF1,IGFBP3,IGF2
PMID:11814147	(2001) L-Carnitine changes the levels of insulin-like growth factors (IGFs) and IGF binding proteins in streptozotocin-induced diabetic rat.	3	3	2.95	0.0002	9606.ENSP00000302665,9606.ENSP00000370473,9606.ENSP00000391826	IGF1,IGFBP3,IGF2
PMID:11847477	(2001) Dehydroepiandrosterone sulfate treatment for atrichia pubis.	3	5	2.73	0.0002	9606.ENSP00000302665,9606.ENSP00000370473,9606.ENSP00000391826	IGF1,IGFBP3,IGF2
PMID:12813583	(2001) The uPAuPA receptor system as a target for tumor therapy.	3	4	2.82	0.0002	9606.ENSP00000223095,9606.ENSP00000339328,9606.ENSP00000361850	SERPINE1,PLAUR,PLAU
PMID:21340784	(2001) RFLP Molecular Analysis of the Urokinase-Type Plasminogen Activator Gene.	3	4	2.82	0.0002	9606.ENSP00000223095,9606.ENSP00000339328,9606.ENSP00000361850	SERPINE1,PLAUR,PLAU
PMID:10614670	(2000) A central domain binding site in insulin-like growth factor binding protein-5 for the acid-labile subunit.	3	5	2.73	0.0002	9606.ENSP00000302665,9606.ENSP00000370473,9606.ENSP00000391826	IGF1,IGFBP3,IGF2
PMID:10676647	(2000) The urokinase system of plasminogen activation and prognosis in 2780 breast cancer patients.	3	4	2.82	0.0002	9606.ENSP00000223095,9606.ENSP00000339328,9606.ENSP00000361850	SERPINE1,PLAUR,PLAU
PMID:10704735	(2000) Correlation of tissue and blood plasminogen activation system in breast cancer.	3	4	2.82	0.0002	9606.ENSP00000223095,9606.ENSP00000339328,9606.ENSP00000361850	SERPINE1,PLAUR,PLAU
PMID:10706935	(2000) Epitope mapping of monoclonal antibodies directed to PAI-1 using PAI-1PAI-2 chimera and PAI-1-derived synthetic peptides.	3	4	2.82	0.0002	9606.ENSP00000223095,9606.ENSP00000226218,9606.ENSP00000361850	SERPINE1,VTN,PLAU
PMID:10723094	(2000) Characterization of the inhibition of DNA synthesis in proliferating mink lung epithelial cells by insulin-like growth factor binding protein-3.	3	3	2.95	0.0002	9606.ENSP00000302665,9606.ENSP00000370473,9606.ENSP00000391826	IGF1,IGFBP3,IGF2
PMID:10746646	(2000) Organization and regulation of the gene encoding the sheep acid-labile subunit of the 150-kilodalton insulin-like growth factor-binding protein complex.	3	3	2.95	0.0002	9606.ENSP00000302665,9606.ENSP00000370473,9606.ENSP00000391826	IGF1,IGFBP3,IGF2
PMID:10759957	(2000) The urokinase plasminogen activator system in angiosarcoma, Kaposis sarcoma, granuloma pyogenicum, and angioma: an immunohistochemical study.	3	5	2.73	0.0002	9606.ENSP00000223095,9606.ENSP00000339328,9606.ENSP00000361850	SERPINE1,PLAUR,PLAU
PMID:10762018	(2000) Quality control for HPLC assay and surrogate end point biomarkers from the fenretinide (4-HPR) breast cancer prevention trial.	3	5	2.73	0.0002	9606.ENSP00000223095,9606.ENSP00000302665,9606.ENSP00000370473	SERPINE1,IGF1,IGFBP3
PMID:10777002	(2000) Insulin-like growth factor serum concentrations reflect insufficient growth in a hypoplastic infant with partial trisomy 9q in the 12th week of life.	3	4	2.82	0.0002	9606.ENSP00000302665,9606.ENSP00000370473,9606.ENSP00000391826	IGF1,IGFBP3,IGF2
PMID:10782829	(2000) Hyaluronic acid inhibits the expression of u-PA, PAI-1, and u-PAR in human synovial fibroblasts of osteoarthritis and rheumatoid arthritis.	3	3	2.95	0.0002	9606.ENSP00000223095,9606.ENSP00000339328,9606.ENSP00000361850	SERPINE1,PLAUR,PLAU
PMID:10785227	(2000) Insulin-like growth factors (IGFs), IGF-binding proteins (IGFBPs), and IGFBP-3 protease activity in the peritoneal fluid of patients with and without endometriosis.	3	5	2.73	0.0002	9606.ENSP00000302665,9606.ENSP00000370473,9606.ENSP00000391826	IGF1,IGFBP3,IGF2
PMID:10791766	(2000) The insulin-like growth factors (IGFs) and IGF binding proteins in postnatal development of murine mammary glands.	3	5	2.73	0.0002	9606.ENSP00000302665,9606.ENSP00000370473,9606.ENSP00000391826	IGF1,IGFBP3,IGF2
PMID:10791768	(2000) Insulin-like growth factor (IGF) system in the bovine mammary gland and milk.	3	5	2.73	0.0002	9606.ENSP00000302665,9606.ENSP00000370473,9606.ENSP00000391826	IGF1,IGFBP3,IGF2
PMID:10793110	(2000) Joint effect of insulin-like growth factors and mutagen sensitivity in lung cancer risk.	3	3	2.95	0.0002	9606.ENSP00000302665,9606.ENSP00000370473,9606.ENSP00000391826	IGF1,IGFBP3,IGF2
PMID:10805279	(2000) Antithrombotic regulation in human endothelial cells by fibrinolytic factors.	3	5	2.73	0.0002	9606.ENSP00000223095,9606.ENSP00000339328,9606.ENSP00000361850	SERPINE1,PLAUR,PLAU
PMID:10811500	(2000) The urokinase-type plasminogen activator system in resected non-small-cell lung cancer. Rotterdam Oncology Thoracic Study Group.	3	5	2.73	0.0002	9606.ENSP00000223095,9606.ENSP00000339328,9606.ENSP00000361850	SERPINE1,PLAUR,PLAU
PMID:10823924	(2000) Inactivation of the acid labile subunit gene in mice results in mild retardation of postnatal growth despite profound disruptions in the circulating insulin-like growth factor system.	3	4	2.82	0.0002	9606.ENSP00000302665,9606.ENSP00000370473,9606.ENSP00000391826	IGF1,IGFBP3,IGF2
PMID:10826997	(2000) Insulin-like growth factor (IGF)-binding proteins: interactions with IGFs and intrinsic bioactivities.	3	4	2.82	0.0002	9606.ENSP00000302665,9606.ENSP00000370473,9606.ENSP00000391826	IGF1,IGFBP3,IGF2
PMID:10833363	(2000) Spatial and temporal patterns of expression of messenger RNA for insulin-like growth factors and their binding proteins in the placenta of man and laboratory animals.	3	5	2.73	0.0002	9606.ENSP00000302665,9606.ENSP00000370473,9606.ENSP00000391826	IGF1,IGFBP3,IGF2
PMID:10834585	(2000) Ovarian and endocrine characteristics during an estrous cycle in Angus, Brahman, and Senepol cows in a subtropical environment.	3	5	2.73	0.0002	9606.ENSP00000302665,9606.ENSP00000370473,9606.ENSP00000391826	IGF1,IGFBP3,IGF2
PMID:10840366	(2000) Vitronectin deficiency is associated with increased wound fibrinolysis and decreased microvascular angiogenesis in mice.	3	4	2.82	0.0002	9606.ENSP00000223095,9606.ENSP00000226218,9606.ENSP00000361850	SERPINE1,VTN,PLAU
PMID:10849328	(2000) Expression of urokinase-type plasminogen activator, urokinase-type plasminogen activator receptor, and plasminogen activator inhibitor-1 and -2 in hepatocellular carcinoma.	3	5	2.73	0.0002	9606.ENSP00000223095,9606.ENSP00000339328,9606.ENSP00000361850	SERPINE1,PLAUR,PLAU
PMID:10856879	(2000) Regulation of insulin-like growth factor-binding protein-3 ternary complex in feline diabetes mellitus.	3	3	2.95	0.0002	9606.ENSP00000302665,9606.ENSP00000370473,9606.ENSP00000391826	IGF1,IGFBP3,IGF2
PMID:10864806	(2000) Effect of a high maternal dietary intake during mid-gestation on components of the utero-placental insulin-like growth factor (IGF) system in adolescent sheep with retarded placental development.	3	5	2.73	0.0002	9606.ENSP00000302665,9606.ENSP00000370473,9606.ENSP00000391826	IGF1,IGFBP3,IGF2
PMID:10871161	(2000) Systemic levels contribute significantly to increased intraocular IGF-I, IGF-II and IGF-BP3 [correction of IFG-BP3] in proliferative diabetic retinopathy.	3	5	2.73	0.0002	9606.ENSP00000302665,9606.ENSP00000370473,9606.ENSP00000391826	IGF1,IGFBP3,IGF2
PMID:10891444	(2000) Mutations in the fibrinogen aalpha gene account for the majority of cases of congenital afibrinogenemia.	3	3	2.95	0.0002	9606.ENSP00000306099,9606.ENSP00000306361,9606.ENSP00000336829	FGB,FGA,FGG
PMID:10896774	(2000) Involvement of the [uPAR:uPA:PAI-1:LRP] complex in human myogenic cell motility.	3	3	2.95	0.0002	9606.ENSP00000223095,9606.ENSP00000339328,9606.ENSP00000361850	SERPINE1,PLAUR,PLAU
PMID:10918204	(2000) Time course of fenretinide-induced modulation of circulating insulin-like growth factor (IGF)-i, IGF-II and IGFBP-3 in a bladder cancer chemoprevention trial.	3	3	2.95	0.0002	9606.ENSP00000302665,9606.ENSP00000370473,9606.ENSP00000391826	IGF1,IGFBP3,IGF2
PMID:10931745	(2000) Age-related serum levels of insulin-like growth factor-I, -II and IGF-binding protein-3 following myocardial infarction.	3	3	2.95	0.0002	9606.ENSP00000302665,9606.ENSP00000370473,9606.ENSP00000391826	IGF1,IGFBP3,IGF2
PMID:10934293	(2000) Tissue urokinase-type plasminogen activator receptor levels in breast cancer.	3	4	2.82	0.0002	9606.ENSP00000223095,9606.ENSP00000339328,9606.ENSP00000361850	SERPINE1,PLAUR,PLAU
PMID:10953325	(2000) Inhibition of growth and regulation of IGFs and VEGF in human prostate cancer cell lines by shikonin analogue 93637 (SA).	3	5	2.73	0.0002	9606.ENSP00000302665,9606.ENSP00000370473,9606.ENSP00000391826	IGF1,IGFBP3,IGF2
PMID:10974650	(2000) Transfection of human insulin-like growth factor-binding protein 3 gene inhibits cell growth and tumorigenicity: a cell culture model for lung cancer.	3	4	2.82	0.0002	9606.ENSP00000302665,9606.ENSP00000370473,9606.ENSP00000391826	IGF1,IGFBP3,IGF2
PMID:10995898	(2000) New ELISA for quantitation of human urokinase receptor (CD87) in cancer.	3	3	2.95	0.0002	9606.ENSP00000223095,9606.ENSP00000339328,9606.ENSP00000361850	SERPINE1,PLAUR,PLAU
PMID:10996335	(2000) Expression of the plasminogen activator system in the human vascular wall.	3	4	2.82	0.0002	9606.ENSP00000223095,9606.ENSP00000339328,9606.ENSP00000361850	SERPINE1,PLAUR,PLAU
PMID:10999841	(2000) Circulating insulin-like growth factor II and colorectal adenomas.	3	4	2.82	0.0002	9606.ENSP00000302665,9606.ENSP00000370473,9606.ENSP00000391826	IGF1,IGFBP3,IGF2
PMID:11008205	(2000) Urokinase-type plasminogen activator and its receptor in colorectal cancer: independent prognostic factors of metastasis and cancer-specific survival and potential therapeutic targets.	3	5	2.73	0.0002	9606.ENSP00000223095,9606.ENSP00000339328,9606.ENSP00000361850	SERPINE1,PLAUR,PLAU
PMID:11021826	(2000) Immunohistochemical expression of uPA, uPAR, and PAI-1 in breast carcinoma. Fibroblastic expression has strong associations with tumor pathology.	3	4	2.82	0.0002	9606.ENSP00000223095,9606.ENSP00000339328,9606.ENSP00000361850	SERPINE1,PLAUR,PLAU
PMID:11044360	(2000) Elevated serum insulin-like growth factor (IGF)-II and IGF binding protein-2 in patients with colorectal cancer.	3	4	2.82	0.0002	9606.ENSP00000302665,9606.ENSP00000370473,9606.ENSP00000391826	IGF1,IGFBP3,IGF2
PMID:11044796	(2000) Normative data for total and free acid-labile subunit of the human insulin-like growth factor-binding protein complex in pre- and full-term newborns and healthy boys and girls throughout postnatal development.	3	5	2.73	0.0002	9606.ENSP00000302665,9606.ENSP00000370473,9606.ENSP00000391826	IGF1,IGFBP3,IGF2
PMID:11044799	(2000) Hormonal factors influencing weight and growth pattern in craniopharyngioma.	3	5	2.73	0.0002	9606.ENSP00000302665,9606.ENSP00000370473,9606.ENSP00000391826	IGF1,IGFBP3,IGF2
PMID:11062719	(2000) Prognostic relevance of urokinase type plasminogen activator, its receptor and inhibitors in chondrosarcoma.	3	5	2.73	0.0002	9606.ENSP00000223095,9606.ENSP00000339328,9606.ENSP00000361850	SERPINE1,PLAUR,PLAU
PMID:11065014	(2000) Endogenous risk factors for childhood leukemia in relation to the IGF system (Greece). The Childhood Haematologists-Oncologists Group.	3	4	2.82	0.0002	9606.ENSP00000302665,9606.ENSP00000370473,9606.ENSP00000391826	IGF1,IGFBP3,IGF2
PMID:11079728	(2000) Invasion and metastasis of hepatocellular carcinoma in relation to urokinase-type plasminogen activator, its receptor and inhibitor.	3	5	2.73	0.0002	9606.ENSP00000223095,9606.ENSP00000339328,9606.ENSP00000361850	SERPINE1,PLAUR,PLAU
PMID:11083070	(2000) Alterations of haemostatic and fibrinolytic markers in adult patients with growth hormone deficiency and with acromegaly.	3	5	2.73	0.0002	9606.ENSP00000223095,9606.ENSP00000302665,9606.ENSP00000308541	SERPINE1,IGF1,F2
PMID:11095437	(2000) Modifications of growth velocity and the insulin-like growth factor system in children with acute lymphoblastic leukemia: a longitudinal study.	3	5	2.73	0.0002	9606.ENSP00000302665,9606.ENSP00000370473,9606.ENSP00000391826	IGF1,IGFBP3,IGF2
PMID:11095448	(2000) Growth and insulin-like growth factors (IGFs) in children with insulin-dependent diabetes mellitus at the onset of disease: evidence for normal growth, age dependency of the IGF system alterations, and presence of a small (approximately ...	3	3	2.95	0.0002	9606.ENSP00000302665,9606.ENSP00000370473,9606.ENSP00000391826	IGF1,IGFBP3,IGF2
PMID:11095464	(2000) Serum levels of insulin-like growth factor I (IGF-I), IGF-II, IGF-binding protein-3, and prostate-specific antigen as predictors of clinical prostate cancer.	3	4	2.82	0.0002	9606.ENSP00000302665,9606.ENSP00000370473,9606.ENSP00000391826	IGF1,IGFBP3,IGF2
PMID:11113840	(2000) Insulin-like growth factors and bone mineral density in African American and White girls.	3	5	2.73	0.0002	9606.ENSP00000302665,9606.ENSP00000370473,9606.ENSP00000391826	IGF1,IGFBP3,IGF2
PMID:11121690	(2000) Changes in the insulin-like growth factor-system may contribute to in vitro age-related impaired osteoblast functions.	3	5	2.73	0.0002	9606.ENSP00000302665,9606.ENSP00000370473,9606.ENSP00000391826	IGF1,IGFBP3,IGF2
PMID:11141918	(2000) [Breast cancer: prognostic value of a dissemination index based on 4 components of the urokinase-type plasminogen activator system].	3	5	2.73	0.0002	9606.ENSP00000223095,9606.ENSP00000339328,9606.ENSP00000361850	SERPINE1,PLAUR,PLAU
PMID:11149628	(2000) Primary malignant fibrous histiocytoma of the lung: IGF-II producing tumor induces fasting hypoglycemia.	3	4	2.82	0.0002	9606.ENSP00000302665,9606.ENSP00000370473,9606.ENSP00000391826	IGF1,IGFBP3,IGF2
PMID:10066806	(1999) The very low density lipoprotein receptor regulates urokinase receptor catabolism and breast cancer cell motility in vitro.	3	4	2.82	0.0002	9606.ENSP00000223095,9606.ENSP00000339328,9606.ENSP00000361850	SERPINE1,PLAUR,PLAU
PMID:10070021	(1999) HaCaT human keratinocytes express IGF-II, IGFBP-6, and an acid-activated protease with activity against IGFBP-6.	3	5	2.73	0.0002	9606.ENSP00000302665,9606.ENSP00000370473,9606.ENSP00000391826	IGF1,IGFBP3,IGF2
PMID:10086938	(1999) Growth hormone treatment in young children with Downs syndrome: effects on growth and psychomotor development.	3	3	2.95	0.0002	9606.ENSP00000302665,9606.ENSP00000370473,9606.ENSP00000391826	IGF1,IGFBP3,IGF2
PMID:10190291	(1999) Plasminogen activation in human leukemia and in normal hematopoietic cells.	3	3	2.95	0.0002	9606.ENSP00000223095,9606.ENSP00000339328,9606.ENSP00000361850	SERPINE1,PLAUR,PLAU
PMID:10203281	(1999) Prospective study of colorectal cancer risk in men and plasma levels of insulin-like growth factor (IGF)-I and IGF-binding protein-3.	3	3	2.95	0.0002	9606.ENSP00000302665,9606.ENSP00000370473,9606.ENSP00000391826	IGF1,IGFBP3,IGF2
PMID:10216093	(1999) Molecular mechanisms of zinc-dependent leukocyte adhesion involving the urokinase receptor and beta2-integrins.	3	3	2.95	0.0002	9606.ENSP00000223095,9606.ENSP00000226218,9606.ENSP00000339328	SERPINE1,VTN,PLAUR
PMID:10219520	(1999) Interactions between environmental temperature and porcine growth hormone (pGH) treatment in neonatal pigs.	3	3	2.95	0.0002	9606.ENSP00000302665,9606.ENSP00000370473,9606.ENSP00000391826	IGF1,IGFBP3,IGF2
PMID:10326704	(1999) Hepatic and pulmonary metastases from a meningeal hemangiopericytoma and severe hypoglycemia due to abnormal secretion of insulin-like growth factor: a case report.	3	4	2.82	0.0002	9606.ENSP00000302665,9606.ENSP00000370473,9606.ENSP00000391826	IGF1,IGFBP3,IGF2
PMID:10336878	(1999) Adenoviral-mediated expression of human insulin-like growth factor-binding protein-3.	3	3	2.95	0.0002	9606.ENSP00000302665,9606.ENSP00000370473,9606.ENSP00000391826	IGF1,IGFBP3,IGF2
PMID:10343917	(1999) Moderate doses of porcine somatotropin do not increase plasma insulin-like growth factor-I (IGF-I) or IGF binding protein-3.	3	5	2.73	0.0002	9606.ENSP00000302665,9606.ENSP00000370473,9606.ENSP00000391826	IGF1,IGFBP3,IGF2
PMID:10360259	(1999) Serum and peritoneal fluid levels of IGF I and II and insulinlike growth binding protein-3 in endometriosis.	3	4	2.82	0.0002	9606.ENSP00000302665,9606.ENSP00000370473,9606.ENSP00000391826	IGF1,IGFBP3,IGF2
PMID:10362798	(1999) Role and localization of urokinase receptor in the formation of new microvascular structures in fibrin matrices.	3	5	2.73	0.0002	9606.ENSP00000226218,9606.ENSP00000339328,9606.ENSP00000361850	VTN,PLAUR,PLAU
PMID:10372706	(1999) Decreased serum levels of acid-labile subunit in patients with anorexia nervosa.	3	4	2.82	0.0002	9606.ENSP00000302665,9606.ENSP00000370473,9606.ENSP00000391826	IGF1,IGFBP3,IGF2
PMID:10401669	(1999) Urokinase-type plasminogen-activator and normal thyroid cell adhesion to the extracellular matrix.	3	5	2.73	0.0002	9606.ENSP00000226218,9606.ENSP00000339328,9606.ENSP00000361850	VTN,PLAUR,PLAU
PMID:10404791	(1999) Effect of sex hormone replacement on the insulin-like growth factor system and bone mineral: a cross-sectional and longitudinal study in 595 perimenopausal women participating in the Danish Osteoporosis Prevention Study.	3	3	2.95	0.0002	9606.ENSP00000302665,9606.ENSP00000370473,9606.ENSP00000391826	IGF1,IGFBP3,IGF2
PMID:10414596	(1999) Insulin-like growth factors (IGF-I, free IGF-I and IGF-II) and insulin-like growth factor binding proteins (IGFBP-2, IGFBP-3, IGFBP-6, and ALS) in blood circulation.	3	5	2.73	0.0002	9606.ENSP00000302665,9606.ENSP00000370473,9606.ENSP00000391826	IGF1,IGFBP3,IGF2
PMID:10442920	(1999) Serum levels of insulin-like growth factor binding protein-3 in benign and malignant breast disease.	3	3	2.95	0.0002	9606.ENSP00000302665,9606.ENSP00000370473,9606.ENSP00000391826	IGF1,IGFBP3,IGF2
PMID:10443687	(1999) The high molecular weight insulin-like growth factor-binding protein complex: epitope mapping, immunoassay, and preliminary clinical evaluation.	3	3	2.95	0.0002	9606.ENSP00000302665,9606.ENSP00000370473,9606.ENSP00000391826	IGF1,IGFBP3,IGF2
PMID:10449601	(1999) IGF-I and IGF-II in relation to colorectal cancer.	3	3	2.95	0.0002	9606.ENSP00000302665,9606.ENSP00000370473,9606.ENSP00000391826	IGF1,IGFBP3,IGF2
PMID:10461987	(1999) The relationship between endogenous insulin-like growth factors and growth in pigs.	3	3	2.95	0.0002	9606.ENSP00000302665,9606.ENSP00000370473,9606.ENSP00000391826	IGF1,IGFBP3,IGF2
PMID:10464565	(1999) The urokinase-type plasminogen activator system and inflammatory joint diseases.	3	4	2.82	0.0002	9606.ENSP00000226218,9606.ENSP00000339328,9606.ENSP00000361850	VTN,PLAUR,PLAU
PMID:10480221	(1999) Growth hormone, insulin-like growth factors and their binding proteins in adult hemodialysis patients treated with recombinant human growth hormone.	3	4	2.82	0.0002	9606.ENSP00000302665,9606.ENSP00000370473,9606.ENSP00000391826	IGF1,IGFBP3,IGF2
PMID:10484129	(1999) Insulin-like growth factors and IGF-binding proteins in bovine seminal plasma.	3	5	2.73	0.0002	9606.ENSP00000302665,9606.ENSP00000370473,9606.ENSP00000391826	IGF1,IGFBP3,IGF2
PMID:10485619	(1999) Serum insulin-like growth factor (IGF)-I and IGF-binding proteins in lung cancer patients.	3	4	2.82	0.0002	9606.ENSP00000302665,9606.ENSP00000370473,9606.ENSP00000391826	IGF1,IGFBP3,IGF2
PMID:10487126	(1999) [The clinical prospects for the study of the plasminogen activation system in breast cancer].	3	5	2.73	0.0002	9606.ENSP00000223095,9606.ENSP00000339328,9606.ENSP00000361850	SERPINE1,PLAUR,PLAU
PMID:10506255	(1999) The insulin-like growth factor binding protein superfamily: new perspectives.	3	4	2.82	0.0002	9606.ENSP00000302665,9606.ENSP00000370473,9606.ENSP00000391826	IGF1,IGFBP3,IGF2
PMID:10506599	(1999) Dissemination risk index based on plasminogen activator system components in primary breast cancer.	3	5	2.73	0.0002	9606.ENSP00000223095,9606.ENSP00000339328,9606.ENSP00000361850	SERPINE1,PLAUR,PLAU
PMID:10509812	(1999) Insulin-like growth factor 1 (IGF-1) and urokinase-type plasminogen activator (uPA) are inversely related in human breast fibroblasts.	3	3	2.95	0.0002	9606.ENSP00000302665,9606.ENSP00000361850,9606.ENSP00000391826	IGF1,PLAU,IGF2
PMID:10524570	(1999) Degradation of extracellular matrix by metastatic follicular thyroid carcinoma cell lines: role of the plasmin activation system.	3	4	2.82	0.0002	9606.ENSP00000223095,9606.ENSP00000226218,9606.ENSP00000361850	SERPINE1,VTN,PLAU
PMID:10536123	(1999) Asbestos upregulates expression of the urokinase-type plasminogen activator receptor on mesothelial cells.	3	3	2.95	0.0002	9606.ENSP00000226218,9606.ENSP00000339328,9606.ENSP00000361850	VTN,PLAUR,PLAU
PMID:10550595	(1999) Changes in the phenotype of polymorphic plasma proteins after liver transplantation - new data and medico-legal consequences.	3	3	2.95	0.0002	9606.ENSP00000259396,9606.ENSP00000356382,9606.ENSP00000393887	ORM1,F13B,AHSG
PMID:10556767	(1999) Alteration of IGF system gene expression during the postnatal development of pcd mice.	3	4	2.82	0.0002	9606.ENSP00000302665,9606.ENSP00000370473,9606.ENSP00000391826	IGF1,IGFBP3,IGF2
PMID:10594783	(1999) Serum-free insulin-like growth factor I correlates with clearance in patients with chronic renal failure.	3	5	2.73	0.0002	9606.ENSP00000302665,9606.ENSP00000370473,9606.ENSP00000391826	IGF1,IGFBP3,IGF2
PMID:10600296	(1999) Diagnostic and prognostic values of plasma levels of fibrinolytic markers in ovarian cancer.	3	5	2.73	0.0002	9606.ENSP00000223095,9606.ENSP00000339328,9606.ENSP00000361850	SERPINE1,PLAUR,PLAU
PMID:10612424	(1999) Expression of the components of the insulin-like growth factor axis across the growth-plate.	3	4	2.82	0.0002	9606.ENSP00000302665,9606.ENSP00000370473,9606.ENSP00000391826	IGF1,IGFBP3,IGF2
PMID:10725783	(1999) Secretion of noncomplexed Big (10-18 kD) forms of insulin-like growth factor-II by 12 soft tissue sarcoma cell lines.	3	4	2.82	0.0002	9606.ENSP00000302665,9606.ENSP00000370473,9606.ENSP00000391826	IGF1,IGFBP3,IGF2
PMID:9920071	(1999) Increased cortical bone content of insulin-like growth factors in acromegalic patients.	3	5	2.73	0.0002	9606.ENSP00000302665,9606.ENSP00000370473,9606.ENSP00000391826	IGF1,IGFBP3,IGF2
PMID:9923856	(1999) Plasma levels of insulin-like growth factor-I and lung cancer risk: a case-control analysis.	3	3	2.95	0.0002	9606.ENSP00000302665,9606.ENSP00000370473,9606.ENSP00000391826	IGF1,IGFBP3,IGF2
PMID:9989951	(1999) Biological significance of the expression of urokinase-type plasminogen activator receptors (uPARs) in brain tumors.	3	4	2.82	0.0002	9606.ENSP00000226218,9606.ENSP00000339328,9606.ENSP00000361850	VTN,PLAUR,PLAU
PMID:10084765	(1998) The insulin-like growth factor and binding protein axis in children with end-stage liver disease before and after orthotopic liver transplantation.	3	5	2.73	0.0002	9606.ENSP00000302665,9606.ENSP00000370473,9606.ENSP00000391826	IGF1,IGFBP3,IGF2
PMID:10355682	(1998) The proteolysis of insulin-like growth factor binding proteins in ovine uterine luminal fluid.	3	4	2.82	0.0002	9606.ENSP00000302665,9606.ENSP00000370473,9606.ENSP00000391826	IGF1,IGFBP3,IGF2
PMID:10358455	(1998) [Thrombophilic states].	3	5	2.73	0.0002	9606.ENSP00000215727,9606.ENSP00000223095,9606.ENSP00000308541	SERPIND1,SERPINE1,F2
PMID:10921061	(1998) [Urokinase-type plasminogen activator (uPA), uPA receptor (uPA-R) and inhibitors (PA I -1) expression in hepatocellular carcinoma in relation to cancer invasionmetastasis and prognosis].	3	3	2.95	0.0002	9606.ENSP00000223095,9606.ENSP00000339328,9606.ENSP00000361850	SERPINE1,PLAUR,PLAU
PMID:11825444	(1998) [Inhibitor of plasminogen activator 1 (PAI-1) in hepatocellular carcinoma].	3	4	2.82	0.0002	9606.ENSP00000223095,9606.ENSP00000339328,9606.ENSP00000361850	SERPINE1,PLAUR,PLAU
PMID:21235930	(1998) Beyond fibrinolysis: the role of plasminogen activator inhibitor-1 and vitronectin in vascular wound healing.	3	4	2.82	0.0002	9606.ENSP00000223095,9606.ENSP00000226218,9606.ENSP00000361850	SERPINE1,VTN,PLAU
PMID:9437585	(1998) Follicular dominance in cattle is associated with divergent patterns of ovarian gene expression for insulin-like growth factor (IGF)-I, IGF-II, and IGF binding protein-2 in dominant and subordinate follicles.	3	4	2.82	0.0002	9606.ENSP00000302665,9606.ENSP00000370473,9606.ENSP00000391826	IGF1,IGFBP3,IGF2
PMID:9446566	(1998) Structural determinants of ligand and cell surface binding of insulin-like growth factor-binding protein-3.	3	3	2.95	0.0002	9606.ENSP00000302665,9606.ENSP00000370473,9606.ENSP00000391826	IGF1,IGFBP3,IGF2
PMID:9461319	(1998) Leptin concentrations in serum from a randomly recruited sample of 50- to 80-year-old men and women: positive association with plasma insulin-like growth factors (IGFs) and IGF-binding protein-3 in lean, but not in obese, individuals.	3	4	2.82	0.0002	9606.ENSP00000302665,9606.ENSP00000370473,9606.ENSP00000391826	IGF1,IGFBP3,IGF2
PMID:9467564	(1998) The insulin-like growth factor axis and plasma lipid levels in the elderly.	3	4	2.82	0.0002	9606.ENSP00000302665,9606.ENSP00000370473,9606.ENSP00000391826	IGF1,IGFBP3,IGF2
PMID:9472971	(1998) Serum insulin-like growth factors and their binding proteins in patients with hepatic failure and after liver transplantation.	3	4	2.82	0.0002	9606.ENSP00000302665,9606.ENSP00000370473,9606.ENSP00000391826	IGF1,IGFBP3,IGF2
PMID:9475683	(1998) Insulin-like growth factors, their binding proteins, and fetal macrosomia in offspring of nondiabetic pregnant women.	3	5	2.73	0.0002	9606.ENSP00000302665,9606.ENSP00000370473,9606.ENSP00000391826	IGF1,IGFBP3,IGF2
PMID:9477106	(1998) Urokinase-type plasminogen activator, its inhibitor, and its receptor in patients with upper urinary tract carcinoma.	3	4	2.82	0.0002	9606.ENSP00000223095,9606.ENSP00000339328,9606.ENSP00000361850	SERPINE1,PLAUR,PLAU
PMID:9485175	(1998) Serum insulin-like growth factors I and II are not affected by undernutrition in children with nonorganic failure to thrive.	3	4	2.82	0.0002	9606.ENSP00000302665,9606.ENSP00000370473,9606.ENSP00000391826	IGF1,IGFBP3,IGF2
PMID:9497324	(1998) Insulin-like growth factor (IGF)-binding protein 5 forms an alternative ternary complex with IGFs and the acid-labile subunit.	3	4	2.82	0.0002	9606.ENSP00000302665,9606.ENSP00000370473,9606.ENSP00000391826	IGF1,IGFBP3,IGF2
PMID:9515821	(1998) Differential expression of a truncated form of the urokinase-type plasminogen-activator receptor in normal and tumor thyroid cells.	3	5	2.73	0.0002	9606.ENSP00000226218,9606.ENSP00000339328,9606.ENSP00000361850	VTN,PLAUR,PLAU
PMID:9516065	(1998) Dysregulation of insulin-like growth factors in a case of generalized acquired lipoatrophic diabetes mellitus (Lawrence Syndrome) connected with autoantibodies against adipocyte membranes.	3	4	2.82	0.0002	9606.ENSP00000302665,9606.ENSP00000370473,9606.ENSP00000391826	IGF1,IGFBP3,IGF2
PMID:9516082	(1998) IGF-independent regulation of breast cancer growth by IGF binding proteins.	3	5	2.73	0.0002	9606.ENSP00000302665,9606.ENSP00000370473,9606.ENSP00000391826	IGF1,IGFBP3,IGF2
PMID:9520937	(1998) Modulation of the plasminogen activatorplasmin system in rat liver regenerating by recruitment of oval cells.	3	5	2.73	0.0002	9606.ENSP00000223095,9606.ENSP00000339328,9606.ENSP00000361850	SERPINE1,PLAUR,PLAU
PMID:9571602	(1998) Alterations in the insulin-like growth factor system during the menstrual cycle in normal women.	3	4	2.82	0.0002	9606.ENSP00000302665,9606.ENSP00000370473,9606.ENSP00000391826	IGF1,IGFBP3,IGF2
PMID:9581874	(1998) Multivalent cations depress ligand affinity of insulin-like growth factor-binding proteins-3 and -5 on human GM-10 fibroblast cell surfaces.	3	4	2.82	0.0002	9606.ENSP00000302665,9606.ENSP00000370473,9606.ENSP00000391826	IGF1,IGFBP3,IGF2
PMID:9589674	(1998) Increased pulsatile, but not basal, growth hormone secretion rates and plasma insulin-like growth factor I levels during the periovulatory interval in normal women.	3	3	2.95	0.0002	9606.ENSP00000302665,9606.ENSP00000370473,9606.ENSP00000391826	IGF1,IGFBP3,IGF2
PMID:9593772	(1998) Insulin-like growth factor system abnormalities in hepatitis C-associated osteosclerosis. Potential insights into increasing bone mass in adults.	3	4	2.82	0.0002	9606.ENSP00000302665,9606.ENSP00000370473,9606.ENSP00000391826	IGF1,IGFBP3,IGF2
PMID:9598826	(1998) Binding of human urokinase-type plasminogen activator to its receptor: residues involved in species specificity and binding.	3	4	2.82	0.0002	9606.ENSP00000223095,9606.ENSP00000339328,9606.ENSP00000361850	SERPINE1,PLAUR,PLAU
PMID:9614361	(1998) The effects of recombinant human IGF-I administration on concentrations of acid labile subunit, IGF binding protein-3, IGF-I, IGF-II and proteolysis of IGF binding protein-3 in adolescents with insulin-dependent diabetes mellitus.	3	3	2.95	0.0002	9606.ENSP00000302665,9606.ENSP00000370473,9606.ENSP00000391826	IGF1,IGFBP3,IGF2
PMID:9618803	(1998) Insulin-like growth factor-I and -II in human benign prostatic hyperplasia: relationship with binding proteins 2 and 3 and androgens.	3	4	2.82	0.0002	9606.ENSP00000302665,9606.ENSP00000370473,9606.ENSP00000391826	IGF1,IGFBP3,IGF2
PMID:9625815	(1998) Regulation of insulin-like growth factor (IGF) II and IGF binding protein 3 autocrine loop in human PC-3 prostate cancer cells by vitamin D metabolite 1,25(OH)2D3 and its analog EB1089.	3	3	2.95	0.0002	9606.ENSP00000302665,9606.ENSP00000370473,9606.ENSP00000391826	IGF1,IGFBP3,IGF2
PMID:9630579	(1998) Cell cycle-dependent fluctuation of urokinase-type plasminogen activator, its receptor, and inhibitors in cultured bovine mammary epithelial and myoepithelial cells.	3	5	2.73	0.0002	9606.ENSP00000223095,9606.ENSP00000339328,9606.ENSP00000361850	SERPINE1,PLAUR,PLAU
PMID:9639407	(1998) Antisense inhibition of urokinase: effect on malignancy in a human osteosarcoma cell line.	3	3	2.95	0.0002	9606.ENSP00000226218,9606.ENSP00000339328,9606.ENSP00000361850	VTN,PLAUR,PLAU
PMID:9659296	(1998) Regulation of IGF binding protein synthesis by a bovine mammary epithelial cell line.	3	5	2.73	0.0002	9606.ENSP00000302665,9606.ENSP00000370473,9606.ENSP00000391826	IGF1,IGFBP3,IGF2
PMID:9659521	(1998) Immunohistochemical localization of a urokinase-type plasminogen activator system in squamous cell carcinoma of the oral cavity: association with mode of invasion and lymph node metastasis.	3	5	2.73	0.0002	9606.ENSP00000223095,9606.ENSP00000339328,9606.ENSP00000361850	SERPINE1,PLAUR,PLAU
PMID:9660434	(1998) Transforming growth factor-beta1, insulin-like growth factors, and insulin-like growth factor binding proteins in ovarian follicular fluid are differentially regulated by the type of ovarian hyperstimulation used for in vitro fertilization.	3	5	2.73	0.0002	9606.ENSP00000302665,9606.ENSP00000370473,9606.ENSP00000391826	IGF1,IGFBP3,IGF2
PMID:9661604	(1998) Concentration of insulin-like growth factor (IGF)-I and -II in iliac crest bone matrix from pre- and postmenopausal women: relationship to age, menopause, bone turnover, bone volume, and circulating IGFs.	3	3	2.95	0.0002	9606.ENSP00000302665,9606.ENSP00000370473,9606.ENSP00000391826	IGF1,IGFBP3,IGF2
PMID:9661626	(1998) Differential changes in free and total insulin-like growth factor I after major, elective abdominal surgery: the possible role of insulin-like growth factor-binding protein-3 proteolysis.	3	4	2.82	0.0002	9606.ENSP00000302665,9606.ENSP00000370473,9606.ENSP00000391826	IGF1,IGFBP3,IGF2
PMID:9662244	(1998) Microencapsulated octreotide pamoate in advanced gastrointestinal and pancreatic cancer: a phase I study.	3	5	2.73	0.0002	9606.ENSP00000302665,9606.ENSP00000370473,9606.ENSP00000391826	IGF1,IGFBP3,IGF2
PMID:9666868	(1998) The diagnosis of severe growth hormone deficiency in elderly patients with hypothalamic-pituitary disease.	3	5	2.73	0.0002	9606.ENSP00000302665,9606.ENSP00000370473,9606.ENSP00000391826	IGF1,IGFBP3,IGF2
PMID:9684184	(1998) Role of the insulin-like growth factor system in uterine function and placental development in ruminants.	3	5	2.73	0.0002	9606.ENSP00000302665,9606.ENSP00000370473,9606.ENSP00000391826	IGF1,IGFBP3,IGF2
PMID:9694610	(1998) Physiological and pathological changes of plasma urokinase-type plasminogen activator, plasminogen activator inhibitor-1, and urokinase-type plasminogen activator receptor levels in healthy females and breast cancer patients.	3	3	2.95	0.0002	9606.ENSP00000223095,9606.ENSP00000339328,9606.ENSP00000361850	SERPINE1,PLAUR,PLAU
PMID:9700849	(1998) Diagnostic and prognostic values of plasma levels of fibrinolytic markers in gastric cancer.	3	5	2.73	0.0002	9606.ENSP00000223095,9606.ENSP00000339328,9606.ENSP00000361850	SERPINE1,PLAUR,PLAU
PMID:9719450	(1998) Influence of treatment with onapristone on the IGF-system in breast cancer patients.	3	4	2.82	0.0002	9606.ENSP00000302665,9606.ENSP00000370473,9606.ENSP00000391826	IGF1,IGFBP3,IGF2
PMID:9733098	(1998) Expression and function of the urokinase type plasminogen activator during mouse hemochorial placental development.	3	4	2.82	0.0002	9606.ENSP00000223095,9606.ENSP00000339328,9606.ENSP00000361850	SERPINE1,PLAUR,PLAU
PMID:9735418	(1998) Antiproliferative action of tumor necrosis factor-alpha on MCF-7 breastcancer cells is associated with increased insulin-like growth factor binding protein-3 accumulation.	3	4	2.82	0.0002	9606.ENSP00000302665,9606.ENSP00000370473,9606.ENSP00000391826	IGF1,IGFBP3,IGF2
PMID:9743310	(1998) Significance of plasminogen activator inhibitor 2 as a prognostic marker in primary lung cancer: association of decreased plasminogen activator inhibitor 2 with lymph node metastasis.	3	5	2.73	0.0002	9606.ENSP00000223095,9606.ENSP00000339328,9606.ENSP00000361850	SERPINE1,PLAUR,PLAU
PMID:9761360	(1998) Peritoneal loss of insulin-like growth factor-I and binding proteins in end-stage renal disease.	3	4	2.82	0.0002	9606.ENSP00000302665,9606.ENSP00000370473,9606.ENSP00000391826	IGF1,IGFBP3,IGF2
PMID:9762006	(1998) Plasma levels of insulin-like growth factor (IGF)-I, IGF-II and IGF-binding protein-3 in the evaluation of childhood growth hormone deficiency.	3	3	2.95	0.0002	9606.ENSP00000302665,9606.ENSP00000370473,9606.ENSP00000391826	IGF1,IGFBP3,IGF2
PMID:9766559	(1998) Cancer cells overexpress mRNA of urokinase-type plasminogen activator, its receptor and inhibitors in human non-small-cell lung cancer tissue: analysis by Northern blotting and in situ hybridization.	3	4	2.82	0.0002	9606.ENSP00000223095,9606.ENSP00000339328,9606.ENSP00000361850	SERPINE1,PLAUR,PLAU
PMID:9766566	(1998) Analysis of fibrinolytic proteins in relation to DNA ploidy in prostate cancer.	3	5	2.73	0.0002	9606.ENSP00000223095,9606.ENSP00000339328,9606.ENSP00000361850	SERPINE1,PLAUR,PLAU
PMID:9772277	(1998) Multifunctional potential of the plasminogen activation system in tumor invasion and metastasis (review).	3	4	2.82	0.0002	9606.ENSP00000223095,9606.ENSP00000339328,9606.ENSP00000361850	SERPINE1,PLAUR,PLAU
PMID:9773839	(1998) Rat milk and dietary long arginine3 insulin-like growth factor I promote intestinal growth of newborn rat pups.	3	3	2.95	0.0002	9606.ENSP00000302665,9606.ENSP00000370473,9606.ENSP00000391826	IGF1,IGFBP3,IGF2
PMID:9786878	(1998) Insulin-like growth factor-binding protein 5 complexes with the acid-labile subunit. Role of the carboxyl-terminal domain.	3	5	2.73	0.0002	9606.ENSP00000302665,9606.ENSP00000370473,9606.ENSP00000391826	IGF1,IGFBP3,IGF2
PMID:9794194	(1998) Expression of urokinase-type plasminogen activator receptor and plasminogen activator inhibitor-1 in gastric cancer.	3	3	2.95	0.0002	9606.ENSP00000223095,9606.ENSP00000339328,9606.ENSP00000361850	SERPINE1,PLAUR,PLAU
PMID:9809981	(1998) Sequence alterations of insulin-like growth factor binding protein 3 in neoplastic and normal gastrointestinal tissues.	3	3	2.95	0.0002	9606.ENSP00000302665,9606.ENSP00000370473,9606.ENSP00000391826	IGF1,IGFBP3,IGF2
PMID:9828913	(1998) Effect of insulin-like growth factors (IGFs) and IGF-binding proteins on in vitro sperm motility.	3	4	2.82	0.0002	9606.ENSP00000302665,9606.ENSP00000370473,9606.ENSP00000391826	IGF1,IGFBP3,IGF2
PMID:9848876	(1998) Urokinase receptor-dependent upregulation of smooth muscle cell adhesion to vitronectin by urokinase.	3	4	2.82	0.0002	9606.ENSP00000226218,9606.ENSP00000339328,9606.ENSP00000361850	VTN,PLAUR,PLAU
PMID:9849819	(1998) Dose-related effects of growth hormone on IGF-I and IGF-binding protein-3 levels in non-islet cell tumour hypoglycaemia.	3	3	2.95	0.0002	9606.ENSP00000302665,9606.ENSP00000370473,9606.ENSP00000391826	IGF1,IGFBP3,IGF2
PMID:9866066	(1998) Follicular fluid insulin-like growth factor-I and insulin-like growth factor-binding protein-1 and -3 vary as a function of ovarian reserve and ovarian stimulation.	3	4	2.82	0.0002	9606.ENSP00000302665,9606.ENSP00000370473,9606.ENSP00000391826	IGF1,IGFBP3,IGF2
PMID:9879150	(1998) Insulin-like growth factors and ovarian physiology.	3	3	2.95	0.0002	9606.ENSP00000302665,9606.ENSP00000370473,9606.ENSP00000391826	IGF1,IGFBP3,IGF2
PMID:9883527	(1998) RFLP and linkage analysis of the porcine fibrinogen loci--FGA, FGB and FGG.	3	3	2.95	0.0002	9606.ENSP00000306099,9606.ENSP00000306361,9606.ENSP00000336829	FGB,FGA,FGG
PMID:21235863	(1997) Molecular advances in plasminogen activator inhibitor 1 interaction with thrombin and tissue-type plasminogen activator.	3	4	2.82	0.0002	9606.ENSP00000223095,9606.ENSP00000226218,9606.ENSP00000361850	SERPINE1,VTN,PLAU
PMID:21235889	(1997) Cellular receptors for plasminogen activators recent advances.	3	5	2.73	0.0002	9606.ENSP00000226218,9606.ENSP00000339328,9606.ENSP00000361850	VTN,PLAUR,PLAU
PMID:8977425	(1997) Regulation of myeloid growth and differentiation by the insulin-like growth factor I receptor.	3	5	2.73	0.0002	9606.ENSP00000302665,9606.ENSP00000370473,9606.ENSP00000391826	IGF1,IGFBP3,IGF2
PMID:9048619	(1997) Purification and characterization of the insulin-like growth factor-binding protein-1 phosphoform found in normal plasma.	3	4	2.82	0.0002	9606.ENSP00000302665,9606.ENSP00000370473,9606.ENSP00000391826	IGF1,IGFBP3,IGF2
PMID:9067957	(1997) Derangements of the somatotropic hormone axis in chronic renal failure.	3	5	2.73	0.0002	9606.ENSP00000302665,9606.ENSP00000370473,9606.ENSP00000391826	IGF1,IGFBP3,IGF2
PMID:9075731	(1997) Insulin-like growth factor binding protein (IGFBP)-3 protease activity secreted by MCF-7 breast cancer cells: inhibition by IGFs does not require IGF-IGFBP interaction.	3	3	2.95	0.0002	9606.ENSP00000302665,9606.ENSP00000370473,9606.ENSP00000391826	IGF1,IGFBP3,IGF2
PMID:9076585	(1997) Insulin-like growth factor (IGF)-I, -II, IGF binding proteins (IGFBP)-3, -4, and -5 levels in the conditioned media of normal human bone cells are skeletal site-dependent.	3	5	2.73	0.0002	9606.ENSP00000302665,9606.ENSP00000370473,9606.ENSP00000391826	IGF1,IGFBP3,IGF2
PMID:9096674	(1997) Melanoma cell migration on vitronectin: regulation by components of the plasminogen activation system.	3	4	2.82	0.0002	9606.ENSP00000226218,9606.ENSP00000339328,9606.ENSP00000361850	VTN,PLAUR,PLAU
PMID:9099954	(1997) Histamine-stimulated expression of insulin-like growth factors in human glioma cells.	3	3	2.95	0.0002	9606.ENSP00000302665,9606.ENSP00000370473,9606.ENSP00000391826	IGF1,IGFBP3,IGF2
PMID:9100570	(1997) Insulin-like growth factors (IGF-I and IGF-II) and IGF-binding protein-3 production by fibroblasts of patients with Turners syndrome in culture.	3	3	2.95	0.0002	9606.ENSP00000302665,9606.ENSP00000370473,9606.ENSP00000391826	IGF1,IGFBP3,IGF2
PMID:9120402	(1997) Plasminogen and plasminogen activators protect against renal injury in crescentic glomerulonephritis.	3	5	2.73	0.0002	9606.ENSP00000223095,9606.ENSP00000339328,9606.ENSP00000361850	SERPINE1,PLAUR,PLAU
PMID:9130737	(1997) Insulin-like growth factors and their binding proteins in the venous effluents of ovary and adrenal gland in severely hyperandrogenic women.	3	5	2.73	0.0002	9606.ENSP00000302665,9606.ENSP00000370473,9606.ENSP00000391826	IGF1,IGFBP3,IGF2
PMID:9135008	(1997) Urokinase-type plasminogen activator receptors associate with beta1 and beta3 integrins of fibrosarcoma cells: dependence on extracellular matrix components.	3	4	2.82	0.0002	9606.ENSP00000226218,9606.ENSP00000339328,9606.ENSP00000361850	VTN,PLAUR,PLAU
PMID:9135573	(1997) Solid-phase assay for insulin-like growth factor (IGF) binding to IGF-binding protein-3: application to the study of the effects of antibodies and heparin.	3	5	2.73	0.0002	9606.ENSP00000302665,9606.ENSP00000370473,9606.ENSP00000391826	IGF1,IGFBP3,IGF2
PMID:9135695	(1997) Insulin-like growth factor-binding protein-2 in patients with prostate carcinoma and benign prostatic hyperplasia.	3	5	2.73	0.0002	9606.ENSP00000302665,9606.ENSP00000370473,9606.ENSP00000391826	IGF1,IGFBP3,IGF2
PMID:9142657	(1997) Serum insulin-like growth factors (IGFs) and IGF binding protein (IGFBP)-3 in patients with gastric cancer: IGFBP-3 protease activity induced by surgery.	3	3	2.95	0.0002	9606.ENSP00000302665,9606.ENSP00000370473,9606.ENSP00000391826	IGF1,IGFBP3,IGF2
PMID:9152630	(1997) Nutritional regulation of circulating insulin-like growth factors (IGFs) and their binding proteins in the ovine fetus.	3	5	2.73	0.0002	9606.ENSP00000302665,9606.ENSP00000370473,9606.ENSP00000391826	IGF1,IGFBP3,IGF2
PMID:9156044	(1997) Insulin-like growth factor-binding protein-2 in patients with prostate carcinoma and benign prostatic hyperplasia.	3	5	2.73	0.0002	9606.ENSP00000302665,9606.ENSP00000370473,9606.ENSP00000391826	IGF1,IGFBP3,IGF2
PMID:9157595	(1997) Expression and characterization of recombinant porcine plasminogen activator inhibitor-1.	3	4	2.82	0.0002	9606.ENSP00000223095,9606.ENSP00000226218,9606.ENSP00000361850	SERPINE1,VTN,PLAU
PMID:9173963	(1997) Exercise-induced changes in circulating growth factors with cyclic variation in plasma estradiol in women.	3	3	2.95	0.0002	9606.ENSP00000302665,9606.ENSP00000370473,9606.ENSP00000391826	IGF1,IGFBP3,IGF2
[truncated: 8,421 more rows]
