# Supplementary material for: Proteomic analysis of small extracellular vesicles from the plasma of patients with hepatocellular carcinoma
Source: World J Surg Oncol. 2022 Dec 6;20:387. doi: 10.1186/s12957-022-02849-y (PMC9724420; doi:10.1186/s12957-022-02849-y)
Supplement: Supplementary file 5 — Additional file 5. The list of relevant proteins in the PPI network. [file 12957_2022_2849_MOESM5_ESM.xlsx]

## Sheet: string_node_degrees
#node	identifier	node_degree
AHSG	9606.ENSP00000393887	14
APOC4	9606.ENSP00000468236	1
APOL1	9606.ENSP00000317674	2
AZGP1	9606.ENSP00000292401	4
C1QA	9606.ENSP00000363773	6
C1QB	9606.ENSP00000313967	6
C1QC	9606.ENSP00000363770	5
C3	9606.ENSP00000245907	15
C4BPA	9606.ENSP00000356037	12
C4BPB	9606.ENSP00000243611	5
CFP	9606.ENSP00000247153	6
F13B	9606.ENSP00000356382	12
F2	9606.ENSP00000308541	21
FGA	9606.ENSP00000306361	19
FGB	9606.ENSP00000306099	19
FGG	9606.ENSP00000336829	18
IGF1	9606.ENSP00000302665	8
IGF2	9606.ENSP00000391826	6
IGFALS	9606.ENSP00000416683	5
IGFBP3	9606.ENSP00000370473	8
ITGAV	9606.ENSP00000261023	10
ORM1	9606.ENSP00000259396	13
ORM2	9606.ENSP00000394936	13
PLAU	9606.ENSP00000361850	10
PLAUR	9606.ENSP00000339328	9
PROS1	9606.ENSP00000377783	9
PROZ	9606.ENSP00000344458	11
SERPINA10	9606.ENSP00000261994	9
SERPINA6	9606.ENSP00000342850	6
SERPIND1	9606.ENSP00000215727	12
SERPINE1	9606.ENSP00000223095	10
TGFBI	9606.ENSP00000416330	4
VTN	9606.ENSP00000226218	16
