# Supplementary material for: Proteomic analysis of small extracellular vesicles from the plasma of patients with hepatocellular carcinoma
Source: World J Surg Oncol. 2022 Dec 6;20:387. doi: 10.1186/s12957-022-02849-y (PMC9724420; doi:10.1186/s12957-022-02849-y)
Supplement: Supplementary file 6 — Additional file 6. The interaction scores in the PPI network. [file 12957_2022_2849_MOESM6_ESM.xlsx]

## Sheet: STRING-interaction
#node1	node2	node1_string_id	node2_string_id	neighborhood_on_chromosome	gene_fusion	phylogenetic_cooccurrence	homology	coexpression	experimentally_determined_interaction	database_annotated	automated_textmining	combined_score
AHSG	SERPIND1	9606.ENSP00000393887	9606.ENSP00000215727	0	0	0	0	0.587	0	0	0.35	0.72
AHSG	VTN	9606.ENSP00000393887	9606.ENSP00000226218	0	0	0	0	0.281	0	0	0.433	0.575
AHSG	C3	9606.ENSP00000393887	9606.ENSP00000245907	0	0	0	0	0.121	0.065	0	0.548	0.596
AHSG	ORM1	9606.ENSP00000393887	9606.ENSP00000259396	0	0	0	0	0.639	0	0	0.676	0.878
AHSG	SERPINA10	9606.ENSP00000393887	9606.ENSP00000261994	0	0	0	0	0.643	0	0	0.197	0.701
AHSG	AZGP1	9606.ENSP00000393887	9606.ENSP00000292401	0	0	0	0	0.182	0	0	0.519	0.59
AHSG	FGB	9606.ENSP00000393887	9606.ENSP00000306099	0	0	0	0	0.65	0.086	0	0.328	0.766
AHSG	FGA	9606.ENSP00000393887	9606.ENSP00000306361	0	0	0	0	0.83	0.086	0	0.486	0.913
AHSG	F2	9606.ENSP00000393887	9606.ENSP00000308541	0	0	0	0	0.959	0.056	0	0.463	0.977
AHSG	FGG	9606.ENSP00000393887	9606.ENSP00000336829	0	0	0	0	0.861	0.086	0	0.462	0.926
AHSG	SERPINA6	9606.ENSP00000393887	9606.ENSP00000342850	0	0	0	0	0.379	0	0	0.134	0.439
AHSG	PROZ	9606.ENSP00000393887	9606.ENSP00000344458	0	0	0	0	0.651	0.056	0	0.14	0.692
AHSG	F13B	9606.ENSP00000393887	9606.ENSP00000356382	0	0	0	0	0.634	0	0	0.543	0.825
AHSG	ORM2	9606.ENSP00000393887	9606.ENSP00000394936	0	0	0	0	0.731	0	0	0.63	0.896
APOC4	APOL1	9606.ENSP00000468236	9606.ENSP00000317674	0	0	0	0	0	0	0.72	0.504	0.855
APOL1	APOC4	9606.ENSP00000317674	9606.ENSP00000468236	0	0	0	0	0	0	0.72	0.504	0.855
APOL1	PLAUR	9606.ENSP00000317674	9606.ENSP00000339328	0	0	0	0	0.069	0	0	0.88	0.883
AZGP1	ORM1	9606.ENSP00000292401	9606.ENSP00000259396	0	0	0	0	0.1	0	0	0.504	0.534
AZGP1	ITGAV	9606.ENSP00000292401	9606.ENSP00000261023	0	0	0	0	0	0.213	0	0.559	0.638
AZGP1	ORM2	9606.ENSP00000292401	9606.ENSP00000394936	0	0	0	0	0.1	0	0	0.381	0.419
AZGP1	AHSG	9606.ENSP00000292401	9606.ENSP00000393887	0	0	0	0	0.182	0	0	0.519	0.59
C1QA	C3	9606.ENSP00000363773	9606.ENSP00000245907	0	0	0	0	0.121	0	0	0.415	0.464
C1QA	CFP	9606.ENSP00000363773	9606.ENSP00000247153	0	0	0	0	0.227	0.348	0	0.493	0.722
C1QA	C1QB	9606.ENSP00000363773	9606.ENSP00000313967	0	0	0.389	0.86	0.99	0.966	0.9	0.885	0.999
C1QA	C4BPA	9606.ENSP00000363773	9606.ENSP00000356037	0	0	0	0	0	0	0	0.51	0.51
C1QA	C1QC	9606.ENSP00000363773	9606.ENSP00000363770	0	0	0.397	0.825	0.954	0.961	0.9	0.803	0.999
C1QA	PROS1	9606.ENSP00000363773	9606.ENSP00000377783	0	0	0	0	0.062	0	0	0.396	0.409
C1QB	C4BPB	9606.ENSP00000313967	9606.ENSP00000243611	0	0	0	0	0.062	0	0	0.39	0.404
C1QB	C3	9606.ENSP00000313967	9606.ENSP00000245907	0	0	0	0	0.131	0	0	0.472	0.522
C1QB	CFP	9606.ENSP00000313967	9606.ENSP00000247153	0	0	0	0	0.267	0	0	0.498	0.616
C1QB	C4BPA	9606.ENSP00000313967	9606.ENSP00000356037	0	0	0	0	0	0	0	0.42	0.42
C1QB	C1QA	9606.ENSP00000313967	9606.ENSP00000363773	0	0	0.389	0.86	0.99	0.966	0.9	0.885	0.999
C1QB	C1QC	9606.ENSP00000313967	9606.ENSP00000363770	0	0	0.426	0.927	0.99	0.907	0.9	0.949	0.999
C1QC	C3	9606.ENSP00000363770	9606.ENSP00000245907	0	0	0	0	0.143	0	0	0.439	0.499
C1QC	CFP	9606.ENSP00000363770	9606.ENSP00000247153	0	0	0	0	0.236	0.391	0	0.522	0.758
C1QC	C1QB	9606.ENSP00000363770	9606.ENSP00000313967	0	0	0.426	0.927	0.99	0.907	0.9	0.949	0.999
C1QC	C4BPA	9606.ENSP00000363770	9606.ENSP00000356037	0	0	0	0	0	0	0	0.416	0.416
C1QC	C1QA	9606.ENSP00000363770	9606.ENSP00000363773	0	0	0.397	0.825	0.954	0.961	0.9	0.803	0.999
C3	VTN	9606.ENSP00000245907	9606.ENSP00000226218	0	0	0	0	0.108	0	0	0.609	0.636
C3	C4BPB	9606.ENSP00000245907	9606.ENSP00000243611	0	0	0	0	0	0	0	0.414	0.414
C3	FGB	9606.ENSP00000245907	9606.ENSP00000306099	0	0	0	0	0.195	0	0	0.296	0.409
C3	FGG	9606.ENSP00000245907	9606.ENSP00000336829	0	0	0	0	0.203	0	0	0.324	0.438
C3	ORM2	9606.ENSP00000245907	9606.ENSP00000394936	0	0	0	0	0.101	0	0	0.403	0.44
C3	C1QA	9606.ENSP00000245907	9606.ENSP00000363773	0	0	0	0	0.121	0	0	0.415	0.464
C3	FGA	9606.ENSP00000245907	9606.ENSP00000306361	0	0	0	0	0.217	0	0	0.37	0.485
C3	C1QC	9606.ENSP00000245907	9606.ENSP00000363770	0	0	0	0	0.143	0	0	0.439	0.499
C3	C1QB	9606.ENSP00000245907	9606.ENSP00000313967	0	0	0	0	0.131	0	0	0.472	0.522
C3	ORM1	9606.ENSP00000245907	9606.ENSP00000259396	0	0	0	0	0.112	0	0	0.505	0.542
C3	F13B	9606.ENSP00000245907	9606.ENSP00000356382	0	0	0	0	0.103	0.27	0	0.389	0.564
C3	F2	9606.ENSP00000245907	9606.ENSP00000308541	0	0	0	0	0.109	0.134	0	0.508	0.588
C3	AHSG	9606.ENSP00000245907	9606.ENSP00000393887	0	0	0	0	0.121	0.065	0	0.548	0.596
C3	C4BPA	9606.ENSP00000245907	9606.ENSP00000356037	0	0	0	0	0.101	0	0	0.678	0.698
C3	CFP	9606.ENSP00000245907	9606.ENSP00000247153	0	0	0	0	0.064	0.932	0.8	0.989	0.999
C4BPA	VTN	9606.ENSP00000356037	9606.ENSP00000226218	0	0	0	0	0.098	0	0	0.4	0.436
C4BPA	C4BPB	9606.ENSP00000356037	9606.ENSP00000243611	0	0	0	0.642	0.148	0	0.8	0.786	0.871
C4BPA	C3	9606.ENSP00000356037	9606.ENSP00000245907	0	0	0	0	0.101	0	0	0.678	0.698
C4BPA	CFP	9606.ENSP00000356037	9606.ENSP00000247153	0	0	0	0	0.062	0	0	0.511	0.522
C4BPA	FGB	9606.ENSP00000356037	9606.ENSP00000306099	0	0	0	0	0.252	0	0	0.309	0.461
C4BPA	FGA	9606.ENSP00000356037	9606.ENSP00000306361	0	0	0	0	0.206	0	0	0.3	0.421
C4BPA	F2	9606.ENSP00000356037	9606.ENSP00000308541	0	0	0	0	0.174	0	0	0.306	0.403
C4BPA	C1QB	9606.ENSP00000356037	9606.ENSP00000313967	0	0	0	0	0	0	0	0.42	0.42
C4BPA	FGG	9606.ENSP00000356037	9606.ENSP00000336829	0	0	0	0	0.231	0	0	0.342	0.473
C4BPA	C1QC	9606.ENSP00000356037	9606.ENSP00000363770	0	0	0	0	0	0	0	0.416	0.416
C4BPA	C1QA	9606.ENSP00000356037	9606.ENSP00000363773	0	0	0	0	0	0	0	0.51	0.51
C4BPA	PROS1	9606.ENSP00000356037	9606.ENSP00000377783	0	0	0	0	0.062	0.213	0.6	0.779	0.926
C4BPB	SERPIND1	9606.ENSP00000243611	9606.ENSP00000215727	0	0	0	0	0.267	0.057	0	0.345	0.508
C4BPB	C1QB	9606.ENSP00000243611	9606.ENSP00000313967	0	0	0	0	0.062	0	0	0.39	0.404
C4BPB	C3	9606.ENSP00000243611	9606.ENSP00000245907	0	0	0	0	0	0	0	0.414	0.414
C4BPB	C4BPA	9606.ENSP00000243611	9606.ENSP00000356037	0	0	0	0.642	0.148	0	0.8	0.786	0.871
C4BPB	PROS1	9606.ENSP00000243611	9606.ENSP00000377783	0	0	0	0	0	0.677	0.6	0.417	0.918
CFP	VTN	9606.ENSP00000247153	9606.ENSP00000226218	0	0	0	0	0	0	0	0.459	0.459
CFP	C3	9606.ENSP00000247153	9606.ENSP00000245907	0	0	0	0	0.064	0.932	0.8	0.989	0.999
CFP	C4BPA	9606.ENSP00000247153	9606.ENSP00000356037	0	0	0	0	0.062	0	0	0.511	0.522
CFP	C1QB	9606.ENSP00000247153	9606.ENSP00000313967	0	0	0	0	0.267	0	0	0.498	0.616
CFP	C1QA	9606.ENSP00000247153	9606.ENSP00000363773	0	0	0	0	0.227	0.348	0	0.493	0.722
CFP	C1QC	9606.ENSP00000247153	9606.ENSP00000363770	0	0	0	0	0.236	0.391	0	0.522	0.758
F13B	SERPIND1	9606.ENSP00000356382	9606.ENSP00000215727	0	0	0	0	0.146	0	0.9	0.31	0.935
F13B	C3	9606.ENSP00000356382	9606.ENSP00000245907	0	0	0	0	0.103	0.27	0	0.389	0.564
F13B	ORM1	9606.ENSP00000356382	9606.ENSP00000259396	0	0	0	0	0.299	0	0	0.424	0.579
F13B	SERPINA10	9606.ENSP00000356382	9606.ENSP00000261994	0	0	0	0	0.532	0	0	0.31	0.663
F13B	FGB	9606.ENSP00000356382	9606.ENSP00000306099	0	0	0	0	0.634	0.317	0.9	0.554	0.987
F13B	FGA	9606.ENSP00000356382	9606.ENSP00000306361	0	0	0	0	0.686	0.373	0.9	0.636	0.991
F13B	F2	9606.ENSP00000356382	9606.ENSP00000308541	0	0	0	0	0.304	0	0.9	0.366	0.952
F13B	FGG	9606.ENSP00000356382	9606.ENSP00000336829	0	0	0	0	0.421	0.596	0.9	0.529	0.987
F13B	PROZ	9606.ENSP00000356382	9606.ENSP00000344458	0	0	0	0	0.654	0	0	0.371	0.773
F13B	ORM2	9606.ENSP00000356382	9606.ENSP00000394936	0	0	0	0	0.305	0	0	0.218	0.434
F13B	PROS1	9606.ENSP00000356382	9606.ENSP00000377783	0	0	0	0	0.062	0	0	0.43	0.442
F13B	AHSG	9606.ENSP00000356382	9606.ENSP00000393887	0	0	0	0	0.634	0	0	0.543	0.825
F2	SERPIND1	9606.ENSP00000308541	9606.ENSP00000215727	0	0	0	0	0.606	0.937	0.8	0.885	0.999
F2	SERPINE1	9606.ENSP00000308541	9606.ENSP00000223095	0	0	0	0	0.072	0.506	0	0.802	0.901
F2	VTN	9606.ENSP00000308541	9606.ENSP00000226218	0	0	0	0	0.33	0	0	0.598	0.719
F2	C3	9606.ENSP00000308541	9606.ENSP00000245907	0	0	0	0	0.109	0.134	0	0.508	0.588
F2	ORM1	9606.ENSP00000308541	9606.ENSP00000259396	0	0	0	0	0.566	0	0	0.346	0.704
F2	SERPINA10	9606.ENSP00000308541	9606.ENSP00000261994	0	0	0	0	0.186	0.12	0	0.413	0.543
F2	IGF1	9606.ENSP00000308541	9606.ENSP00000302665	0	0	0	0	0.105	0	0.9	0.38	0.939
F2	FGB	9606.ENSP00000308541	9606.ENSP00000306099	0	0	0	0	0.612	0.803	0.9	0.666	0.997
F2	FGA	9606.ENSP00000308541	9606.ENSP00000306361	0	0	0	0	0.801	0.96	0.9	0.621	0.999
F2	C4BPA	9606.ENSP00000308541	9606.ENSP00000356037	0	0	0	0	0.174	0	0	0.306	0.403
F2	PROZ	9606.ENSP00000308541	9606.ENSP00000344458	0	0.003	0	0.57	0.182	0.213	0	0.364	0.426
F2	SERPINA6	9606.ENSP00000308541	9606.ENSP00000342850	0	0	0	0	0.366	0.12	0	0.159	0.491
F2	ORM2	9606.ENSP00000308541	9606.ENSP00000394936	0	0	0	0	0.566	0	0	0.238	0.655
F2	IGFALS	9606.ENSP00000308541	9606.ENSP00000416683	0	0	0	0	0.108	0.056	0.9	0.113	0.915
F2	IGF2	9606.ENSP00000308541	9606.ENSP00000391826	0	0	0	0	0.159	0	0.9	0.143	0.921
F2	IGFBP3	9606.ENSP00000308541	9606.ENSP00000370473	0	0	0	0	0.1	0.213	0.9	0.134	0.93
F2	PROS1	9606.ENSP00000308541	9606.ENSP00000377783	0	0	0	0.561	0.062	0.213	0.9	0.459	0.935
F2	PLAU	9606.ENSP00000308541	9606.ENSP00000361850	0	0	0.415	0.645	0	0.213	0.9	0.467	0.94
F2	F13B	9606.ENSP00000308541	9606.ENSP00000356382	0	0	0	0	0.304	0	0.9	0.366	0.952
F2	AHSG	9606.ENSP00000308541	9606.ENSP00000393887	0	0	0	0	0.959	0.056	0	0.463	0.977
F2	FGG	9606.ENSP00000308541	9606.ENSP00000336829	0	0	0	0	0.81	0.803	0.9	0.668	0.998
FGA	SERPIND1	9606.ENSP00000306361	9606.ENSP00000215727	0	0	0	0	0.613	0.062	0.9	0.471	0.978
FGA	VTN	9606.ENSP00000306361	9606.ENSP00000226218	0	0	0	0	0.47	0.07	0	0.344	0.648
FGA	C3	9606.ENSP00000306361	9606.ENSP00000245907	0	0	0	0	0.217	0	0	0.37	0.485
FGA	ORM1	9606.ENSP00000306361	9606.ENSP00000259396	0	0	0	0	0.488	0	0	0.465	0.714
FGA	ITGAV	9606.ENSP00000306361	9606.ENSP00000261023	0	0	0	0	0	0.056	0.9	0.169	0.914
FGA	SERPINA10	9606.ENSP00000306361	9606.ENSP00000261994	0	0	0	0	0.662	0.062	0	0.402	0.793
FGA	FGB	9606.ENSP00000306361	9606.ENSP00000306099	0	0	0	0.744	0.991	0.986	0.9	0.961	0.999
FGA	C4BPA	9606.ENSP00000306361	9606.ENSP00000356037	0	0	0	0	0.206	0	0	0.3	0.421
FGA	PROS1	9606.ENSP00000306361	9606.ENSP00000377783	0	0	0	0	0.075	0	0	0.418	0.439
FGA	SERPINA6	9606.ENSP00000306361	9606.ENSP00000342850	0	0	0	0	0.378	0.077	0	0.129	0.457
FGA	TGFBI	9606.ENSP00000306361	9606.ENSP00000416330	0	0	0	0	0.069	0	0.5	0.203	0.597
FGA	ORM2	9606.ENSP00000306361	9606.ENSP00000394936	0	0	0	0	0.583	0	0	0.362	0.723
FGA	PROZ	9606.ENSP00000306361	9606.ENSP00000344458	0	0	0	0	0.652	0.056	0	0.37	0.775
FGA	AHSG	9606.ENSP00000306361	9606.ENSP00000393887	0	0	0	0	0.83	0.086	0	0.486	0.913
FGA	PLAUR	9606.ENSP00000306361	9606.ENSP00000339328	0	0	0	0	0	0	0.9	0.198	0.916
FGA	PLAU	9606.ENSP00000306361	9606.ENSP00000361850	0	0	0	0	0	0.056	0.9	0.449	0.943
FGA	F13B	9606.ENSP00000306361	9606.ENSP00000356382	0	0	0	0	0.686	0.373	0.9	0.636	0.991
FGA	F2	9606.ENSP00000306361	9606.ENSP00000308541	0	0	0	0	0.801	0.96	0.9	0.621	0.999
FGA	FGG	9606.ENSP00000306361	9606.ENSP00000336829	0	0	0	0.764	0.993	0.986	0.9	0.961	0.999
FGB	SERPIND1	9606.ENSP00000306099	9606.ENSP00000215727	0	0	0	0	0.421	0.062	0.9	0.538	0.971
FGB	SERPINE1	9606.ENSP00000306099	9606.ENSP00000223095	0	0	0	0	0.069	0.062	0	0.418	0.447
FGB	VTN	9606.ENSP00000306099	9606.ENSP00000226218	0	0	0	0	0.41	0.07	0	0.353	0.614
FGB	C3	9606.ENSP00000306099	9606.ENSP00000245907	0	0	0	0	0.195	0	0	0.296	0.409
FGB	ORM1	9606.ENSP00000306099	9606.ENSP00000259396	0	0	0	0	0.493	0	0	0.363	0.664
FGB	ITGAV	9606.ENSP00000306099	9606.ENSP00000261023	0	0	0	0	0	0.056	0.9	0.136	0.911
FGB	SERPINA10	9606.ENSP00000306099	9606.ENSP00000261994	0	0	0	0	0.532	0.062	0	0.213	0.624
FGB	PROZ	9606.ENSP00000306099	9606.ENSP00000344458	0	0	0	0	0.228	0.056	0	0.302	0.447
FGB	C4BPA	9606.ENSP00000306099	9606.ENSP00000356037	0	0	0	0	0.252	0	0	0.309	0.461
FGB	SERPINA6	9606.ENSP00000306099	9606.ENSP00000342850	0	0	0	0	0.446	0.062	0	0.054	0.465
FGB	PROS1	9606.ENSP00000306099	9606.ENSP00000377783	0	0	0	0	0.08	0	0	0.487	0.508
FGB	ORM2	9606.ENSP00000306099	9606.ENSP00000394936	0	0	0	0	0.487	0	0	0.329	0.642
FGB	AHSG	9606.ENSP00000306099	9606.ENSP00000393887	0	0	0	0	0.65	0.086	0	0.328	0.766
FGB	PLAUR	9606.ENSP00000306099	9606.ENSP00000339328	0	0	0	0	0	0	0.9	0.136	0.909
FGB	PLAU	9606.ENSP00000306099	9606.ENSP00000361850	0	0	0	0	0	0.056	0.9	0.499	0.948
FGB	F13B	9606.ENSP00000306099	9606.ENSP00000356382	0	0	0	0	0.634	0.317	0.9	0.554	0.987
FGB	F2	9606.ENSP00000306099	9606.ENSP00000308541	0	0	0	0	0.612	0.803	0.9	0.666	0.997
FGB	FGA	9606.ENSP00000306099	9606.ENSP00000306361	0	0	0	0.744	0.991	0.986	0.9	0.961	0.999
FGB	FGG	9606.ENSP00000306099	9606.ENSP00000336829	0	0	0	0.803	0.992	0.963	0.9	0.963	0.999
FGG	SERPIND1	9606.ENSP00000336829	9606.ENSP00000215727	0	0	0	0	0.62	0.062	0.9	0.537	0.981
FGG	VTN	9606.ENSP00000336829	9606.ENSP00000226218	0	0	0	0	0.583	0.236	0	0.346	0.774
FGG	C3	9606.ENSP00000336829	9606.ENSP00000245907	0	0	0	0	0.203	0	0	0.324	0.438
FGG	ORM1	9606.ENSP00000336829	9606.ENSP00000259396	0	0	0	0	0.606	0	0	0.297	0.711
FGG	ITGAV	9606.ENSP00000336829	9606.ENSP00000261023	0	0	0	0	0	0.322	0.9	0.097	0.933
FGG	SERPINA10	9606.ENSP00000336829	9606.ENSP00000261994	0	0	0	0	0.608	0.062	0	0.392	0.757
FGG	FGB	9606.ENSP00000336829	9606.ENSP00000306099	0	0	0	0.803	0.992	0.963	0.9	0.963	0.999
FGG	FGA	9606.ENSP00000336829	9606.ENSP00000306361	0	0	0	0.764	0.993	0.986	0.9	0.961	0.999
FGG	F2	9606.ENSP00000336829	9606.ENSP00000308541	0	0	0	0	0.81	0.803	0.9	0.668	0.998
FGG	C4BPA	9606.ENSP00000336829	9606.ENSP00000356037	0	0	0	0	0.231	0	0	0.342	0.473
FGG	SERPINA6	9606.ENSP00000336829	9606.ENSP00000342850	0	0	0	0	0.436	0.077	0	0.09	0.485
FGG	PROS1	9606.ENSP00000336829	9606.ENSP00000377783	0	0	0	0	0.088	0	0	0.485	0.51
FGG	ORM2	9606.ENSP00000336829	9606.ENSP00000394936	0	0	0	0	0.607	0	0	0.294	0.711
FGG	PROZ	9606.ENSP00000336829	9606.ENSP00000344458	0	0	0	0	0.655	0.056	0	0.456	0.807
FGG	PLAUR	9606.ENSP00000336829	9606.ENSP00000339328	0	0	0	0	0	0	0.9	0.112	0.907
FGG	AHSG	9606.ENSP00000336829	9606.ENSP00000393887	0	0	0	0	0.861	0.086	0	0.462	0.926
FGG	PLAU	9606.ENSP00000336829	9606.ENSP00000361850	0	0	0	0	0	0.056	0.9	0.417	0.94
FGG	F13B	9606.ENSP00000336829	9606.ENSP00000356382	0	0	0	0	0.421	0.596	0.9	0.529	0.987
IGF1	SERPINE1	9606.ENSP00000302665	9606.ENSP00000223095	0	0	0	0	0	0	0	0.561	0.561
IGF1	VTN	9606.ENSP00000302665	9606.ENSP00000226218	0	0	0	0	0.092	0	0	0.968	0.969
IGF1	ITGAV	9606.ENSP00000302665	9606.ENSP00000261023	0	0	0	0	0.048	0	0.9	0.299	0.927
IGF1	PLAU	9606.ENSP00000302665	9606.ENSP00000361850	0	0	0	0	0	0	0	0.413	0.412
IGF1	IGF2	9606.ENSP00000302665	9606.ENSP00000391826	0	0	0	0.782	0.062	0	0.8	0.991	0.846
IGF1	F2	9606.ENSP00000302665	9606.ENSP00000308541	0	0	0	0	0.105	0	0.9	0.38	0.939
IGF1	IGFALS	9606.ENSP00000302665	9606.ENSP00000416683	0	0	0	0	0.087	0.462	0.72	0.909	0.985
IGF1	IGFBP3	9606.ENSP00000302665	9606.ENSP00000370473	0	0	0	0	0	0.871	0.8	0.991	0.999
IGF2	VTN	9606.ENSP00000391826	9606.ENSP00000226218	0	0	0	0	0.105	0.27	0	0.884	0.917
IGF2	IGF1	9606.ENSP00000391826	9606.ENSP00000302665	0	0	0	0.782	0.062	0	0.8	0.991	0.846
IGF2	F2	9606.ENSP00000391826	9606.ENSP00000308541	0	0	0	0	0.159	0	0.9	0.143	0.921
IGF2	PLAUR	9606.ENSP00000391826	9606.ENSP00000339328	0	0	0	0	0	0	0	0.772	0.772
IGF2	IGFBP3	9606.ENSP00000391826	9606.ENSP00000370473	0	0	0	0	0.155	0.873	0.6	0.989	0.999
IGF2	IGFALS	9606.ENSP00000391826	9606.ENSP00000416683	0	0	0	0	0	0	0.6	0.503	0.792
IGFALS	IGF1	9606.ENSP00000416683	9606.ENSP00000302665	0	0	0	0	0.087	0.462	0.72	0.909	0.985
IGFALS	F2	9606.ENSP00000416683	9606.ENSP00000308541	0	0	0	0	0.108	0.056	0.9	0.113	0.915
IGFALS	PROZ	9606.ENSP00000416683	9606.ENSP00000344458	0	0	0	0	0.192	0.056	0	0.341	0.454
IGFALS	IGFBP3	9606.ENSP00000416683	9606.ENSP00000370473	0	0	0	0	0.062	0.486	0.8	0.814	0.979
IGFALS	IGF2	9606.ENSP00000416683	9606.ENSP00000391826	0	0	0	0	0	0	0.6	0.503	0.792
IGFBP3	SERPINE1	9606.ENSP00000370473	9606.ENSP00000223095	0	0	0	0	0.192	0	0	0.547	0.618
IGFBP3	VTN	9606.ENSP00000370473	9606.ENSP00000226218	0	0	0	0	0.076	0	0	0.703	0.714
IGFBP3	IGF1	9606.ENSP00000370473	9606.ENSP00000302665	0	0	0	0	0	0.871	0.8	0.991	0.999
IGFBP3	F2	9606.ENSP00000370473	9606.ENSP00000308541	0	0	0	0	0.1	0.213	0.9	0.134	0.93
IGFBP3	PLAU	9606.ENSP00000370473	9606.ENSP00000361850	0	0	0	0	0.098	0	0	0.379	0.416
IGFBP3	TGFBI	9606.ENSP00000370473	9606.ENSP00000416330	0	0	0	0	0.298	0	0	0.321	0.502
IGFBP3	IGFALS	9606.ENSP00000370473	9606.ENSP00000416683	0	0	0	0	0.062	0.486	0.8	0.814	0.979
IGFBP3	IGF2	9606.ENSP00000370473	9606.ENSP00000391826	0	0	0	0	0.155	0.873	0.6	0.989	0.999
ITGAV	SERPINE1	9606.ENSP00000261023	9606.ENSP00000223095	0	0	0	0	0.076	0	0.9	0.364	0.936
ITGAV	VTN	9606.ENSP00000261023	9606.ENSP00000226218	0	0	0	0	0	0.297	0.9	0.988	0.999
ITGAV	AZGP1	9606.ENSP00000261023	9606.ENSP00000292401	0	0	0	0	0	0.213	0	0.559	0.638
ITGAV	FGB	9606.ENSP00000261023	9606.ENSP00000306099	0	0	0	0	0	0.056	0.9	0.136	0.911
ITGAV	FGA	9606.ENSP00000261023	9606.ENSP00000306361	0	0	0	0	0	0.056	0.9	0.169	0.914
ITGAV	IGF1	9606.ENSP00000261023	9606.ENSP00000302665	0	0	0	0	0.048	0	0.9	0.299	0.927
ITGAV	PLAU	9606.ENSP00000261023	9606.ENSP00000361850	0	0	0	0	0.07	0	0.9	0.306	0.929
ITGAV	FGG	9606.ENSP00000261023	9606.ENSP00000336829	0	0	0	0	0	0.322	0.9	0.097	0.933
ITGAV	TGFBI	9606.ENSP00000261023	9606.ENSP00000416330	0	0	0	0	0.097	0	0.9	0.323	0.933
ITGAV	PLAUR	9606.ENSP00000261023	9606.ENSP00000339328	0	0	0	0	0	0	0.9	0.639	0.962
ORM1	SERPIND1	9606.ENSP00000259396	9606.ENSP00000215727	0	0	0	0	0.326	0	0	0.232	0.461
ORM1	SERPINE1	9606.ENSP00000259396	9606.ENSP00000223095	0	0	0	0	0.063	0.651	0	0.146	0.696
ORM1	C3	9606.ENSP00000259396	9606.ENSP00000245907	0	0	0	0	0.112	0	0	0.505	0.542
ORM1	SERPINA10	9606.ENSP00000259396	9606.ENSP00000261994	0	0	0	0	0.344	0	0	0.217	0.464
ORM1	AZGP1	9606.ENSP00000259396	9606.ENSP00000292401	0	0	0	0	0.1	0	0	0.504	0.534
ORM1	PROZ	9606.ENSP00000259396	9606.ENSP00000344458	0	0	0	0	0.391	0	0	0.325	0.572
ORM1	F13B	9606.ENSP00000259396	9606.ENSP00000356382	0	0	0	0	0.299	0	0	0.424	0.579
ORM1	FGB	9606.ENSP00000259396	9606.ENSP00000306099	0	0	0	0	0.493	0	0	0.363	0.664
ORM1	F2	9606.ENSP00000259396	9606.ENSP00000308541	0	0	0	0	0.566	0	0	0.346	0.704
ORM1	FGG	9606.ENSP00000259396	9606.ENSP00000336829	0	0	0	0	0.606	0	0	0.297	0.711
ORM1	FGA	9606.ENSP00000259396	9606.ENSP00000306361	0	0	0	0	0.488	0	0	0.465	0.714
ORM1	AHSG	9606.ENSP00000259396	9606.ENSP00000393887	0	0	0	0	0.639	0	0	0.676	0.878
ORM1	ORM2	9606.ENSP00000259396	9606.ENSP00000394936	0	0	0	0.983	0.954	0.68	0	0.91	0.984
ORM2	SERPIND1	9606.ENSP00000394936	9606.ENSP00000215727	0	0	0	0	0.541	0	0	0.225	0.629
ORM2	C3	9606.ENSP00000394936	9606.ENSP00000245907	0	0	0	0	0.101	0	0	0.403	0.44
ORM2	ORM1	9606.ENSP00000394936	9606.ENSP00000259396	0	0	0	0.983	0.954	0.68	0	0.91	0.984
ORM2	SERPINA10	9606.ENSP00000394936	9606.ENSP00000261994	0	0	0	0	0.368	0	0	0.142	0.435
ORM2	AZGP1	9606.ENSP00000394936	9606.ENSP00000292401	0	0	0	0	0.1	0	0	0.381	0.419
ORM2	FGB	9606.ENSP00000394936	9606.ENSP00000306099	0	0	0	0	0.487	0	0	0.329	0.642
ORM2	FGA	9606.ENSP00000394936	9606.ENSP00000306361	0	0	0	0	0.583	0	0	0.362	0.723
ORM2	F2	9606.ENSP00000394936	9606.ENSP00000308541	0	0	0	0	0.566	0	0	0.238	0.655
ORM2	FGG	9606.ENSP00000394936	9606.ENSP00000336829	0	0	0	0	0.607	0	0	0.294	0.711
ORM2	SERPINA6	9606.ENSP00000394936	9606.ENSP00000342850	0	0	0	0	0.28	0	0	0.24	0.429
ORM2	PROZ	9606.ENSP00000394936	9606.ENSP00000344458	0	0	0	0	0.396	0	0	0.243	0.523
ORM2	F13B	9606.ENSP00000394936	9606.ENSP00000356382	0	0	0	0	0.305	0	0	0.218	0.434
ORM2	AHSG	9606.ENSP00000394936	9606.ENSP00000393887	0	0	0	0	0.731	0	0	0.63	0.896
PLAU	SERPINE1	9606.ENSP00000361850	9606.ENSP00000223095	0	0	0	0	0.214	0.976	0.9	0.989	0.999
PLAU	VTN	9606.ENSP00000361850	9606.ENSP00000226218	0	0	0	0	0	0.8	0.9	0.971	0.999
PLAU	ITGAV	9606.ENSP00000361850	9606.ENSP00000261023	0	0	0	0	0.07	0	0.9	0.306	0.929
PLAU	IGF1	9606.ENSP00000361850	9606.ENSP00000302665	0	0	0	0	0	0	0	0.413	0.412
PLAU	FGB	9606.ENSP00000361850	9606.ENSP00000306099	0	0	0	0	0	0.056	0.9	0.499	0.948
PLAU	FGA	9606.ENSP00000361850	9606.ENSP00000306361	0	0	0	0	0	0.056	0.9	0.449	0.943
PLAU	F2	9606.ENSP00000361850	9606.ENSP00000308541	0	0	0.415	0.645	0	0.213	0.9	0.467	0.94
PLAU	FGG	9606.ENSP00000361850	9606.ENSP00000336829	0	0	0	0	0	0.056	0.9	0.417	0.94
PLAU	PLAUR	9606.ENSP00000361850	9606.ENSP00000339328	0	0	0	0	0.221	0.975	0.9	0.989	0.999
PLAU	IGFBP3	9606.ENSP00000361850	9606.ENSP00000370473	0	0	0	0	0.098	0	0	0.379	0.416
PLAUR	SERPINE1	9606.ENSP00000339328	9606.ENSP00000223095	0	0	0	0	0.162	0	0.9	0.989	0.999
PLAUR	VTN	9606.ENSP00000339328	9606.ENSP00000226218	0	0	0	0	0	0.932	0.9	0.989	0.999
PLAUR	ITGAV	9606.ENSP00000339328	9606.ENSP00000261023	0	0	0	0	0	0	0.9	0.639	0.962
PLAUR	FGB	9606.ENSP00000339328	9606.ENSP00000306099	0	0	0	0	0	0	0.9	0.136	0.909
PLAUR	FGA	9606.ENSP00000339328	9606.ENSP00000306361	0	0	0	0	0	0	0.9	0.198	0.916
PLAUR	APOL1	9606.ENSP00000339328	9606.ENSP00000317674	0	0	0	0	0.069	0	0	0.88	0.883
PLAUR	FGG	9606.ENSP00000339328	9606.ENSP00000336829	0	0	0	0	0	0	0.9	0.112	0.907
PLAUR	IGF2	9606.ENSP00000339328	9606.ENSP00000391826	0	0	0	0	0	0	0	0.772	0.772
PLAUR	PLAU	9606.ENSP00000339328	9606.ENSP00000361850	0	0	0	0	0.221	0.975	0.9	0.989	0.999
PROS1	SERPIND1	9606.ENSP00000377783	9606.ENSP00000215727	0	0	0	0	0.062	0	0	0.72	0.726
PROS1	C4BPB	9606.ENSP00000377783	9606.ENSP00000243611	0	0	0	0	0	0.677	0.6	0.417	0.918
PROS1	FGB	9606.ENSP00000377783	9606.ENSP00000306099	0	0	0	0	0.08	0	0	0.487	0.508
PROS1	FGA	9606.ENSP00000377783	9606.ENSP00000306361	0	0	0	0	0.075	0	0	0.418	0.439
PROS1	F2	9606.ENSP00000377783	9606.ENSP00000308541	0	0	0	0.561	0.062	0.213	0.9	0.459	0.935
PROS1	FGG	9606.ENSP00000377783	9606.ENSP00000336829	0	0	0	0	0.088	0	0	0.485	0.51
PROS1	C4BPA	9606.ENSP00000377783	9606.ENSP00000356037	0	0	0	0	0.062	0.213	0.6	0.779	0.926
PROS1	F13B	9606.ENSP00000377783	9606.ENSP00000356382	0	0	0	0	0.062	0	0	0.43	0.442
PROS1	C1QA	9606.ENSP00000377783	9606.ENSP00000363773	0	0	0	0	0.062	0	0	0.396	0.409
PROZ	SERPIND1	9606.ENSP00000344458	9606.ENSP00000215727	0	0	0	0	0.164	0.12	0	0.281	0.424
PROZ	ORM1	9606.ENSP00000344458	9606.ENSP00000259396	0	0	0	0	0.391	0	0	0.325	0.572
PROZ	SERPINA10	9606.ENSP00000344458	9606.ENSP00000261994	0	0	0	0	0.635	0.933	0	0.912	0.997
PROZ	FGB	9606.ENSP00000344458	9606.ENSP00000306099	0	0	0	0	0.228	0.056	0	0.302	0.447
PROZ	FGA	9606.ENSP00000344458	9606.ENSP00000306361	0	0	0	0	0.652	0.056	0	0.37	0.775
PROZ	F2	9606.ENSP00000344458	9606.ENSP00000308541	0	0.003	0	0.57	0.182	0.213	0	0.364	0.426
PROZ	FGG	9606.ENSP00000344458	9606.ENSP00000336829	0	0	0	0	0.655	0.056	0	0.456	0.807
PROZ	IGFALS	9606.ENSP00000344458	9606.ENSP00000416683	0	0	0	0	0.192	0.056	0	0.341	0.454
PROZ	ORM2	9606.ENSP00000344458	9606.ENSP00000394936	0	0	0	0	0.396	0	0	0.243	0.523
PROZ	AHSG	9606.ENSP00000344458	9606.ENSP00000393887	0	0	0	0	0.651	0.056	0	0.14	0.692
PROZ	F13B	9606.ENSP00000344458	9606.ENSP00000356382	0	0	0	0	0.654	0	0	0.371	0.773
SERPINA10	ORM1	9606.ENSP00000261994	9606.ENSP00000259396	0	0	0	0	0.344	0	0	0.217	0.464
SERPINA10	ORM2	9606.ENSP00000261994	9606.ENSP00000394936	0	0	0	0	0.368	0	0	0.142	0.435
SERPINA10	F2	9606.ENSP00000261994	9606.ENSP00000308541	0	0	0	0	0.186	0.12	0	0.413	0.543
SERPINA10	FGB	9606.ENSP00000261994	9606.ENSP00000306099	0	0	0	0	0.532	0.062	0	0.213	0.624
SERPINA10	F13B	9606.ENSP00000261994	9606.ENSP00000356382	0	0	0	0	0.532	0	0	0.31	0.663
SERPINA10	AHSG	9606.ENSP00000261994	9606.ENSP00000393887	0	0	0	0	0.643	0	0	0.197	0.701
SERPINA10	FGG	9606.ENSP00000261994	9606.ENSP00000336829	0	0	0	0	0.608	0.062	0	0.392	0.757
SERPINA10	FGA	9606.ENSP00000261994	9606.ENSP00000306361	0	0	0	0	0.662	0.062	0	0.402	0.793
SERPINA10	PROZ	9606.ENSP00000261994	9606.ENSP00000344458	0	0	0	0	0.635	0.933	0	0.912	0.997
SERPINA6	FGB	9606.ENSP00000342850	9606.ENSP00000306099	0	0	0	0	0.446	0.062	0	0.054	0.465
SERPINA6	FGA	9606.ENSP00000342850	9606.ENSP00000306361	0	0	0	0	0.378	0.077	0	0.129	0.457
SERPINA6	F2	9606.ENSP00000342850	9606.ENSP00000308541	0	0	0	0	0.366	0.12	0	0.159	0.491
SERPINA6	FGG	9606.ENSP00000342850	9606.ENSP00000336829	0	0	0	0	0.436	0.077	0	0.09	0.485
SERPINA6	ORM2	9606.ENSP00000342850	9606.ENSP00000394936	0	0	0	0	0.28	0	0	0.24	0.429
SERPINA6	AHSG	9606.ENSP00000342850	9606.ENSP00000393887	0	0	0	0	0.379	0	0	0.134	0.439
SERPIND1	PROZ	9606.ENSP00000215727	9606.ENSP00000344458	0	0	0	0	0.164	0.12	0	0.281	0.424
SERPIND1	ORM1	9606.ENSP00000215727	9606.ENSP00000259396	0	0	0	0	0.326	0	0	0.232	0.461
SERPIND1	C4BPB	9606.ENSP00000215727	9606.ENSP00000243611	0	0	0	0	0.267	0.057	0	0.345	0.508
SERPIND1	ORM2	9606.ENSP00000215727	9606.ENSP00000394936	0	0	0	0	0.541	0	0	0.225	0.629
SERPIND1	VTN	9606.ENSP00000215727	9606.ENSP00000226218	0	0	0	0	0.305	0.056	0	0.602	0.716
SERPIND1	AHSG	9606.ENSP00000215727	9606.ENSP00000393887	0	0	0	0	0.587	0	0	0.35	0.72
SERPIND1	PROS1	9606.ENSP00000215727	9606.ENSP00000377783	0	0	0	0	0.062	0	0	0.72	0.726
SERPIND1	F13B	9606.ENSP00000215727	9606.ENSP00000356382	0	0	0	0	0.146	0	0.9	0.31	0.935
SERPIND1	FGB	9606.ENSP00000215727	9606.ENSP00000306099	0	0	0	0	0.421	0.062	0.9	0.538	0.971
SERPIND1	FGA	9606.ENSP00000215727	9606.ENSP00000306361	0	0	0	0	0.613	0.062	0.9	0.471	0.978
SERPIND1	FGG	9606.ENSP00000215727	9606.ENSP00000336829	0	0	0	0	0.62	0.062	0.9	0.537	0.981
SERPIND1	F2	9606.ENSP00000215727	9606.ENSP00000308541	0	0	0	0	0.606	0.937	0.8	0.885	0.999
SERPINE1	FGB	9606.ENSP00000223095	9606.ENSP00000306099	0	0	0	0	0.069	0.062	0	0.418	0.447
SERPINE1	TGFBI	9606.ENSP00000223095	9606.ENSP00000416330	0	0	0	0	0.306	0	0	0.375	0.547
SERPINE1	IGF1	9606.ENSP00000223095	9606.ENSP00000302665	0	0	0	0	0	0	0	0.561	0.561
SERPINE1	IGFBP3	9606.ENSP00000223095	9606.ENSP00000370473	0	0	0	0	0.192	0	0	0.547	0.618
SERPINE1	ORM1	9606.ENSP00000223095	9606.ENSP00000259396	0	0	0	0	0.063	0.651	0	0.146	0.696
SERPINE1	F2	9606.ENSP00000223095	9606.ENSP00000308541	0	0	0	0	0.072	0.506	0	0.802	0.901
SERPINE1	ITGAV	9606.ENSP00000223095	9606.ENSP00000261023	0	0	0	0	0.076	0	0.9	0.364	0.936
SERPINE1	PLAUR	9606.ENSP00000223095	9606.ENSP00000339328	0	0	0	0	0.162	0	0.9	0.989	0.999
SERPINE1	PLAU	9606.ENSP00000223095	9606.ENSP00000361850	0	0	0	0	0.214	0.976	0.9	0.989	0.999
SERPINE1	VTN	9606.ENSP00000223095	9606.ENSP00000226218	0	0	0	0	0.063	0.967	0.9	0.989	0.999
TGFBI	SERPINE1	9606.ENSP00000416330	9606.ENSP00000223095	0	0	0	0	0.306	0	0	0.375	0.547
TGFBI	ITGAV	9606.ENSP00000416330	9606.ENSP00000261023	0	0	0	0	0.097	0	0.9	0.323	0.933
TGFBI	FGA	9606.ENSP00000416330	9606.ENSP00000306361	0	0	0	0	0.069	0	0.5	0.203	0.597
TGFBI	IGFBP3	9606.ENSP00000416330	9606.ENSP00000370473	0	0	0	0	0.298	0	0	0.321	0.502
VTN	SERPIND1	9606.ENSP00000226218	9606.ENSP00000215727	0	0	0	0	0.305	0.056	0	0.602	0.716
VTN	SERPINE1	9606.ENSP00000226218	9606.ENSP00000223095	0	0	0	0	0.063	0.967	0.9	0.989	0.999
VTN	C4BPA	9606.ENSP00000226218	9606.ENSP00000356037	0	0	0	0	0.098	0	0	0.4	0.436
VTN	CFP	9606.ENSP00000226218	9606.ENSP00000247153	0	0	0	0	0	0	0	0.459	0.459
VTN	AHSG	9606.ENSP00000226218	9606.ENSP00000393887	0	0	0	0	0.281	0	0	0.433	0.575
VTN	FGB	9606.ENSP00000226218	9606.ENSP00000306099	0	0	0	0	0.41	0.07	0	0.353	0.614
VTN	C3	9606.ENSP00000226218	9606.ENSP00000245907	0	0	0	0	0.108	0	0	0.609	0.636
VTN	FGA	9606.ENSP00000226218	9606.ENSP00000306361	0	0	0	0	0.47	0.07	0	0.344	0.648
VTN	IGFBP3	9606.ENSP00000226218	9606.ENSP00000370473	0	0	0	0	0.076	0	0	0.703	0.714
VTN	F2	9606.ENSP00000226218	9606.ENSP00000308541	0	0	0	0	0.33	0	0	0.598	0.719
VTN	FGG	9606.ENSP00000226218	9606.ENSP00000336829	0	0	0	0	0.583	0.236	0	0.346	0.774
VTN	IGF2	9606.ENSP00000226218	9606.ENSP00000391826	0	0	0	0	0.105	0.27	0	0.884	0.917
VTN	IGF1	9606.ENSP00000226218	9606.ENSP00000302665	0	0	0	0	0.092	0	0	0.968	0.969
VTN	PLAU	9606.ENSP00000226218	9606.ENSP00000361850	0	0	0	0	0	0.8	0.9	0.971	0.999
VTN	PLAUR	9606.ENSP00000226218	9606.ENSP00000339328	0	0	0	0	0	0.932	0.9	0.989	0.999
VTN	ITGAV	9606.ENSP00000226218	9606.ENSP00000261023	0	0	0	0	0	0.297	0.9	0.988	0.999
