# Supplementary material for: Proteomic analysis of small extracellular vesicles from the plasma of patients with hepatocellular carcinoma
Source: World J Surg Oncol. 2022 Dec 6;20:387. doi: 10.1186/s12957-022-02849-y (PMC9724420; doi:10.1186/s12957-022-02849-y)
Supplement: Supplementary file 8 — Additional file 8. The raw data of band density in the discovery cohort. [file 12957_2022_2849_MOESM8_ESM.xlsx]

## Sheet: Sheet1
C1QB			C1QC
NC	HCC		NC	HCC
161.92	5054.27		4704.43	8133.81
2897.96	5274.95		71.192	7660.98
179.97	5425.91		82.95	7128.45
P value	0.0104		P value	0.0185
C4BPA			C4BPB
NC	HCC		NC	HCC
118.97	8342.31		153.021	5240.15
2656.08	7303.51		4150.08	6348.62
89.314	9839.32		444.87	5920.62
P value	0.0026		P value	0.0327
