# Supplementary material for: Proteomic analysis of small extracellular vesicles from the plasma of patients with hepatocellular carcinoma
Source: World J Surg Oncol. 2022 Dec 6;20:387. doi: 10.1186/s12957-022-02849-y (PMC9724420; doi:10.1186/s12957-022-02849-y)
Supplement: Supplementary file 9 — Additional file 9. The raw data of band density in the validation cohort. [file 12957_2022_2849_MOESM9_ESM.xlsx]

## Sheet: Sheet1
C1qB			C1qC
NC	HCC		NC	HCC
262.971	6775.45		109.021	7262.32
2565.86	8817.83		94.899	7912.66
230.849	8199.02		185.607	6015
317.678	7959.15		3692.2	6893.49
3050.47	8084.41		38.192	7788.73
87.607	8577.54		2870.33	8118.66
195.021	8879.66		107.899	9372.2
P value	<0.0001		P value	<0.0001
C4bpa			C4bpb
NC	HCC		NC	HCC
178.607	9001.22		106.485	5302.03
2138.07	9279.46		2214.13	5744.1
122.435	10047.3		63.485	5875.03
135.971	9362.75		62.778	7098.1
3804.71	8448.17		5809.69	8956.66
346.335	8395.41		88.314	9398.08
4955.32	9229.41		103.021	10637.1
P value	<0.0001		P value	0.0001
